# Supplementary material for: Efficient multi-kilobase knock-ins in mice and cell lines using CRISPR/Cas9 and rAAV donors with unbiased whole-genome characterization by LOCK-seq
Source: Nucleic Acids Res. 2026 Apr 7;54(6):gkag237. doi: 10.1093/nar/gkag237 (PMC13062780; doi:10.1093/nar/gkag237)
Supplement: gkag237_Supplemental_Files [file gkag237_supplemental_files.zip]

Archive with 9 entries (9 files):
- Supplemental-information.docx
- Supplementary Table S7.xlsx
- Table S1.xlsx
- Table S2.xlsx
- Table S3.xlsx
- Table S4.xlsx
- Table S5-v2.xlsx
- Table S6-v2.xlsx
- Table S8.xlsx
