# Supplementary material for: Efficient multi-kilobase knock-ins in mice and cell lines using CRISPR/Cas9 and rAAV donors with unbiased whole-genome characterization by LOCK-seq
Source: Nucleic Acids Res. 2026 Apr 7;54(6):gkag237. doi: 10.1093/nar/gkag237 (PMC13062780; doi:10.1093/nar/gkag237)
Supplement: gkag237_Supplemental_Files [file gkag237_supplemental_files.zip › Table S1.xlsx]

## Sheet: Sheet1
Table S1 List of gRNA and donor sequences used in this study
ProjectType	ProjectNumber	gRNA1_Name	gRNA1_Sequence(5’→3’)	gRNA2_Name	gRNA2_Sequence(5’→3’)	gRNA3_Name	gRNA3_Sequence(5’→3’)	Donor1_Name	Donor1_Sequence	Donor2_Name	Donor2_Sequence	Donor3_Name	Donor3_Sequence
1 gRNA/1 rAAV	EHD1209	EHD1209.m.Opn1mw.sp1	GTTGGAGGCAGACTTTATGCNGG					EHD1209 rAAV donor	CCTTTTGTGGTCGATTTTTTTGTTGACTGATTTTATAACCCAAATAACTAAGTGAATCTCCTCTTTGTATTTCTTCTGGAGCAATCTATAGCCTCCAGTATGGCAGAATTCTTTGTGTAACCTTAAAAGTACTCTTTAAAATATCTTTGTCAGAATCAGGCAACAAAATGTCGATAAATAATAGATTGAAGAAATTCCTTGTGATTTATTTCTAATGGTTGTTACACAAAATACTGGCATAAAGTTGGACTATTTAACACTCCCTGTGGAAGTACCTTTTTAAATCTCTTTAGTGAATGATTATTATTCAAAGTAGATCTAAATCTTTTTCTCATGAGAACACTGGTCACTGGACTAGTAATAATGCTAATCTAGTATGACCTCATTGTAACATACATG…
	EHE0228	EHE0228.m.Pigr.sp1	CCTGGAAGCCACAAGCAATGNGG					EHE0228.mPigr.sp1. iCre-hCD2	CTCTGTCTCTCTCTCCCTCTCCTCCCCCTATAACAAAAAAACCTAACCTTCCTCTTAACCATTCCATGAAATGATCATGTTGTCCATTTATAAAAATAGTATCAAGCATGGTGTCTGACAAACAGTAGGCATTCTGGCATCCAATGTAAGCATACTATCAGAATCCTGCAGCAGAGGAGAGGCTGGGAGAATACACAAGCCAGACAAGCCAGGGCTCACATTTCCCCCAGATCTACTTTGCCCATTCCTGCTGTTAACCCTTTGGTGACATTCACAAACCTTTGTATCCTTTTACAAACACCAGAACTGTTTAACTGTTTCTCCCTGTGTCAGTTTGCTCATCACCCACCCAAAAAAACATGTCATTCTCCAGTACCTTCATGGATGCAGGGAGGGGAA…
	EHE0718	EHE0718.m.Pdgfd.sp2	CTAAAACGAGCCGTTGCATTNGG					EHE0718.m.Pdgfd.sp2.iCre-P2A-tdTomato-P2A	TGTTGTTGTTTGAGACAAAGTCTCTCCTTGTAGCCCTCTTCTGCCTTTGCCTCAAGGTGTTCAAACAGTCCCTGCTTCTCTTCCTGAATTGGTAACTGAGCCTCAAGGCAAACTCAGCATGGGCTTCTTTGTGATTGCATTTCCTGTGGAAGGTGGAGTGAAGCCTTGCTCAGTTGATTTGAGTTCTAGTATAATAGTCCTAGCAGATTCCAGTAACCAAGGCCAGCACTTAGTGGGCTGTCAGAGGATTTGACCACTCACCTCTAGATAAGTTCTATCCTCCTTTCACTCCTCCTGACCACTTTGTGCCCTACTCCTGGCCAGTTTCTATAAAACCCTGGGAGACGGGAAGGGTCTGGACCACCTTCAAACTCATGCTCAGTGACAGAGCTATTTTGG…
	EHE0926	EHE0926.m.Col13a1.sp4	AGTCCAAGGCTGCTGGAACANGG					EHE0926 rAAV donor	CCAGGGTGTATCAGAGGCAGGGTCAGAAAGTCATCTCAAAATCATGTTGCAATCCCCCTGGGGCTGTGTGTCTCTTACCAGCCCCTGTTCCCACCCACTACTGACCAGTATCTGGGACTGTTTAGATGACATCTCCCACTGCTTAGGAAGAGAGATGAGCTCAGGCAGGCTGGGGGCCCCCCGGAACACCATCCCATCCCCACCAGGTTTGTAGAGGAAGGCCAGGAGGTCCACGTGCTGAGTGACCTGAGTTCTTAGAACTCCACAGAGTCTGAGCTGTGGGCATCTACCTGTGCTGGCTGACCCCACGGGCCACAGTAGCCTCTTAGCCTTGCCCTGCAGCACACTGGGCATTAACCGAAGGGAAAACGGTAGCATCTAAATGCTTCCCTCTTCCAA…
	EHF1008	EHF1008.m.Serinc2.sp1	TCACCATCCTCCCGTCCATGNGG					EHF1008.m.Serinc2.sp1.iCre-hCD4	TCTTTCTTTTCCTACCTTCCCCTGCCCTCTTTCCTTCTCTCCCTCCCTCCTTCCATCCTTCTCTCCTTCTTTCTTTCTTTCTTTCTTTCTCTCTCTCTCTTTCTTTCTTTCTTTCTTTCTTTCTTTCTTTCTTTCTTTCTTTCTTTCTTTCTTTCTTTCTTTCTTTTTGGCCTTTTTTGAGACATGGTCTTACTCTGTTATCCAGGTTAGCCTGAATGAAGTTCATGGCAATCCTCTGGCCTTACCTCCCACGTGCTGGGATTAGAGGCACAAGACATCATGTTCATCAATCTACCTCAAAGACCTTGGCCACATAACTGACATGTGTTGTCCATATGTGGCTCTATGACCATGTGTTCACAGCTGAACATCTGGCAGTAGGGTTTAAATGCCCCAGCT…
	MS2205	MS2205.m.Myt1l.sp3	TGACAGAACTCTGTCAAAGCAGG					MS2205-SS52-Myt1l-FLEX-ssDNA-xtraHA	GGTTCCTGCGGCCTCTAGACTGTATGAATGTGGAGAGAAGCATGGTTCATCTATGGAGATCAGAGAGTAGCCAGCAGAGGCTCTCTCCTTCCACCACGTGGGCACTCTGCCCACTGCAGCTCTGGCACCCAGAGCAGAAGAAGAAGCCATTAGCATGGGTAGGGAAGAGAGTGAGCAGGCTCTGCAGGGCTCTAGGCAGGAAGCAGTGTGTCAGAAAGTGCAGCCTGTGCACTTACCTGTGCCACCTGCCCTCTGTAACTGAAGGTTCTAGGTGCTGGCAGTGGTTGTCATAAATCATTGTGATTTATGCGATCAGAGGAAGGCCGCTCGGTCACATTCAGCTTTTATTCCTTTGATGGTTTTACTCCACGGTAGTGGGATAGTGTCAGGAGACATGCA…
	MS2212	MS2212.m.Chit1.sp2	CTTCATCATGGTGCAGTCCCNGG					MS2212.mChit.iCre.IRES.EGFP.v2	AAGAGGGAAACAATTCCCCTACTAGACACCACAAACAAGCAAATAAAAAGGCCCGTGTCAGGAACAGGTTACCTCTTTTAGAGATGTTGGGTTCCCCTCTAGAAGTTGATGGTAAGGCCCTGTTGTTGAAGCCACCACATACCTGGGTCATAGAACATGGGAAAATCGTTGTGATTTTTTTTTCTTTCTCGTGGTTTAACAGTATCTCAAAGAGAGTAAAAAAATAACACTGTGAAAATAGCTTATCTTTGTGAGCTGATTGTCTTTAAGAGGGAGGAACTAAGTTCAAAAGAAGACTGTAAAAGAACGGGAGAGTTGATCTGGCCCACAACTGCCCCTGGCTCGGGAGTTGCTTGTCTTCTCGTGGGCCCCGTGCATGTGGGCCCCATGCAGCTTGGG…
	MS2332	MS2332.m.Gria2.sp1	ACATGGTGGAACAGATTTGANGG					MS2332.mGria2_AAV_donor	TGAGCTGATGATGGCTTTGTTGCAAACTGTTGCACCTGCTGGTTACTTCCAGCGATACATTAATGCTCATCTGGCTCTGCAAATCTTACCGTTTGCTTAGGCCAAATGGCGCATCAATGACTATCGCTCTTTACAAAACTCTTGAATCAGTGTTATGTAATGAATAACATAAAATAACATTGATAATGTTATTTATGTTATTTTCCACGTGAAGAACCCCAGTAAATCTTGCAGTATTGAAACTCAGTGAGCAAGGCGTCTTAGACAAGCTGAAAAACAAATGGTGGTACGATAAAGGTGAATGTGGAGCCAAGGACTCGGGAAGTAAGGTCAGTTGCTGCAGGTTTTATGTGAAAAACAAAAATCAAACACAAACAGCAAAATCAAACCACAAGTGTG…
	MS2417iCre	MS2417.m.Crybb1.sp1	AGCACCAGGAACCATGTCCCNGG					MS2417.iCre.bGH donor	TCTAGAGGGATATCCCAATCCCAGCTAGTCCCACCATTAAGGTCAAGATGTGAGGCGTTCAGTACTGTGCCCAATGGTGCCGAGGGGGAACCATCACTGGTGAGCAAAGCCATGCTATACACACATGTGGTGGTGAACTAACCAAGCACGAGAGCACAGGAAGGGAGGAACAGGGTGTGAGGCTAGAGGGCAGGAGGCAGTGCAGGGAAGGGACAGCATCCAGGAAGAGACTGGCTGTCCTAGAGCAGGGTGGAACCCAGAGCTTCAGCCCTGTCTCCCAGGAAGAGCTGATGGCTGTGGGGGAGTCCATAGACATGGCTGAGAAGCACATGGGTAGGGGGCAGCTTGGAAGCAACACCCCAAAATCACTCACCCCAAGGACTATTTTTCTTTTTCTTT…
	MS2417tdTomato	MS2417.m.Crybb1.sp1	AGCACCAGGAACCATGTCCCNGG					MS2417.tdTomato.bGH donor	TCTAGAGGGATATCCCAATCCCAGCTAGTCCCACCATTAAGGTCAAGATGTGAGGCGTTCAGTACTGTGCCCAATGGTGCCGAGGGGGAACCATCACTGGTGAGCAAAGCCATGCTATACACACATGTGGTGGTGAACTAACCAAGCACGAGAGCACAGGAAGGGAGGAACAGGGTGTGAGGCTAGAGGGCAGGAGGCAGTGCAGGGAAGGGACAGCATCCAGGAAGAGACTGGCTGTCCTAGAGCAGGGTGGAACCCAGAGCTTCAGCCCTGTCTCCCAGGAAGAGCTGATGGCTGTGGGGGAGTCCATAGACATGGCTGAGAAGCACATGGGTAGGGGGCAGCTTGGAAGCAACACCCCAAAATCACTCACCCCAAGGACTATTTTTCTTTTTCTTT…
	MS2418	MS2418.m.Alkbh3.sp2	TCATTGACATACCATAGACCNGG					MS2418.Alkbh3_cKI_donor	ATTCAAACAACAACAGTAAAATTCATCAAAGGTTATTTGAGGCCATCAATAATTTTAATAGTATAAAGTTTGAAAACCACTGTTCTAAAGAGCAGATGAGGCTCTTTAAGTAAGACACAGAATTGTAGAGAGCCAGTACACACAACCTGTTACTGATGTTCCTGTGCACGTGGCTGCAGAGTGTAAACTACGTCACTAAACTGGGTGTGGACAGCAAGCAGTGCTGTGCAGTATGATTACATTCATAGTTTTTTAGCTCTAAGAGTGGTCCTGTTCTACAGAAAAGAAAAGAACACTTGTTCATTGACATACCATAGATAACTTCGTATAGGATACTTTATACGAAGTTATTGCGATTCGGATAACTTCGTATAGCATACATTATACGAAGTTATTCTG…
	MS2480	MS2480.m.Krt5.sp3	TTAGCTCTTGAAGCTCCTCCNGG					MS2480.T2A.Cre.rAAV	CAAACATGTTAGCTGTGTGGGCTAAATATGACAGTCCCACCTCACTCATCTCTCTCTTTTCCACAGCTGTCGTTACAAACAGTGTCTCTTCTGGCTACGGAGGAGGCAGCAGCATTGGTGTTGGCAGTGGCTTTGGCGGTGGCCTTGGCAGCGGCTTTGCTGGTGGCCTTGGCCCACGCTTCACCAGGGGTGGTGGGGGTCTTGGTTTGGGTAGCGGGCTAAGTGTGGGGGGCTCTGGCTTCAGTGCAGGCAGCAGTCAAGGAGGCATGAGCTTCGGCAGTGGTGGTGGCAGCGGCTCCAGTGTCAAATTTGTCTCCACCACCTCCTCCTCCCGGCGCAGCTTCAAGAGCGGAAGCGGAGAGGGCAGAGGAAGTCTTCTAACATGCGGTGACGTGGAGG…
	MS2538	XCB1202b.sp2	GAAGGCACAGTCGAGGCTGCAGG					MS2538.Irf2.P2A.EGFP	AACCTCCCACACCTCCCCCTGAACCTGAAACATAAAATGAATGCAATTGTTGTTGTTAACTTGTTTATTGCAGCTTATAATGGTTACAAATAAAGCAATAGCATCACAAATTTCACAAATAAAGCATTTTTTTCACTGCATTCTAGTTGTGGTTTGTCCAAACTCATCAATGTATCTTATCATGTCTGGATCTGCGACTCTAGAGGATCATAATCAGCCATACCACATTTGTAGAGGTTTTACTTGCTTTAAAAAACCTCCCACACCTCCCCCTGAACCTGAAACATAAAATGAATGCAATTGTTGTTGTTAACTTGTTTATTGCAGCTTATAATGGTTACAAATAAAGCAATAGCATCACAAATTTCACAAATAAAGCATTTTTTTCACTGCATTCTA…
	MS2568	MS2568.m.Fcrls.sp1	GCACAGAGGCATGAGACTCGAGG					MS2568.Fcrls_mRuby2 donor	CAACTGTTGTTTGTTTCAGTTGACACAAACCAACCAGCACAGCTAGTTGTGCAACACCCACCTCCCAGCACCTATGTCCTTCCACATTATTTGGAGTGGAAGAAGAATCTTTCCTATGTGAGTTGAGGCCCTTCAGACCACTCTATTACAGTTCAGAGAGAAACCCTCCAGTAGACATACTGTGTCCATCCTGCTTTTCATTCCTACTTGTATCTGACCAATCATCTCCCGAACAGGAAGTTTTGAGCAGGAAATGCACCTTCTGGGTACCAAGAGCATGCATACTACCGAACAATAACTTGTTAAACCTGTCACCATTTCTTACAAGTTGTCATTTTTCTACCACCTAGTCTGGACTGACCGCTGGAGAGGAGTCAGTCCAGCTCTGGCAACGGTGCT…
	MS2584	MS2584.m.Epx.sp1	TTGCATGATGCAGCAGCTTCNGG					MS2584.Epx_Cre_T2a_mRuby2	AGCCACAGTGAGCCTTTAGGTCTGGGCAGGAAGCTTCCAGCAGTTCACTCGCTGTGAGTTCTACCTGTGACACCTCACCATGACCCCAGGTGTCCCCTGAGGTATTTCTCTGGCATCTTGGAGGGAGCAGATCGCCTTAGGGAGATAAGGAGAGAACTGGATTATTGACGACTCACTCCTCTACAAACATTTAATGAACGCCTACTGAATGGAGCCTTGTGCTGAGTATTAGGGGTATGGTAATATGTCTGGACCCCATTTCTGCCCTGATGGGGAGAGAGGAACCTTTCCAAACATCCACACAAAACCTATTTTAGGGATGTGAAAATGAGTAACAATTAGCGATGGGGCCAAGCTCTCTCTCTTTGTCAGTAACGAGGTCATTCATCACTCATTGGG…
	MS2585	MS2585.m.Cxcr4.sp1	ACTCACACTGATCGGTTCCATGG					MS2585.CreERT2.IRES.EGFP	CTCAATTCTTTATAATAAAGCACATTTCAATCATTTTACATACACACACACCCAAATCTCTTCACGAAATTGTTGCCACTATTGTGACTTTCTTCCTGGGAGTATATCTGCTTCTGGATGGGTCCGCAAGTGCTTTCTGCCACACCTGACCCTAATGTCATTATATGAATATGTAGTAACACACACTTGCTTGGAAGAGTTTTGGTAGTAATCACTCCTGACAGCTCAGAGTATAGAACCCTGGCGGAGGTTCCAACATTGCCGCCTACTGGTTAGGCAGGCTCCAAGTCACACACCCCCATCCCCAGTCTTGTCTCAAGTTCTCCACCCGTAAACTCCAGGTCTAAAATTCTATCCACGTGGGTAAGGATGGATGCGCGACCCGCAGAAACACCCTGG…
	MS2598	MS2598.m.Xcl1.sp1	GAGGAGAAGTCTCATGGCTGNGG					MS2598.Cre.T2A.mRuby2	GCTCATGGAGATCAGAGGAGGCTATCAGATCCCCTGGAGCAGGGCTGATAAGTGACTGTGAAGGGCACAGATGCGGGTGCTGGGGATAGAAGTCTTTTTTTTCTTTCTAAGATAAGATTGTAGAACAGCAATAAGCTTAACCAGACCAGTGTATGTCTGTTTCCCCCAACCAGCAAGCATGCATAGAGATATGCTGTTGCTCCTCCTCCTGTTGAAGAAATGGGTGCAACCTGAGCAAAGCTAAGGAAGAAGGAGATGAAGAAGGAGAAGCCAGAACAGCAGCAAGCTCTTTGCTTTCCTGTGGAGTCAGGCAGGGCCACGGGGGGCTGATTTGTGGTTGTCGACGCCTTCAGTCCCAGGCAGCAGGTGGGATGGACCACCGTGACCACACCACCTCAT…
	MS2613	MS2613.m.Klf2.sp3	TGGGCTAGCCGAGTCGACCCNGG					MS2613.Klf2.IRES.iCre.P2A.hCD2	GCGGCCGCCGCTCCTGGCCCCGCAAGCGCGCCGCCACACATACTTGCAGCTACACCAACTGCGGCAAGACCTACACCAAGAGCTCGCACCTAAAGGCGCATCTGCGTACACACACAGGTGGGCGCCTGGCCTCATTCCCGGGATCTGCGGCAGGGGGATGGCCGCGAGTTCAGGAACAGGCTAGGTTACAGAGGAAGACCCTGTCCATCCTCCAGAAGGGAAATGGATACTGTCCCCAGAGTCTATGACACTGCCAAGGGGGTGTGGCAGTTTAATGGGTTGGCTCCGAGGGACTCAGGTCTCAAGAATTCGGGACATAATTAAGAAGCTGTGGAGGGCTGGGCTGGGGCTTAGCACTGCATATAAAGTTTGGCATGGTGGCCTGAGCCTGTCATCTCA…
	MS2614	MS2614.m.Cd300c.sp3	CCACTAGAGGAGCTGTGTCCAGG					MS2614.Cd300c.IRES.iCre.P2A.hCD2	ATGTCTCAGAACAAACACAAAGGGGTGACTCTTGAGGAATGACCAAGGTTATCCTCTGATGCCCACATTCAGGCATACACATGTGTACCTGCATACACACACATGAGTAAACACACACACAATTAACTATGTAAAATGATTAAGCCACTAGATATGATGGCACAAGCCACTCAGTATTTGGGAGGCCAAAGCAGATGGATCTCTATGAGTTTGAGGCCATCTTGGTCTACATAATGAGTTCCAGGATAGCTAGGGCTACATAATAAAAAAAAATAAAAATAAAAAAAGGTAAGTAATTTAATAAATAAATAAATGCCACCAAGATAGAGTGGGAGGGGTCTAGTTAGAAGATAATTGGGTATGGGTTGGGGAGGAAATTCCTGCAATGTTATAGGCCAT…
	MS2616	MS2616.mGrm8.sp1	CTGGCTTCCGAGGGGAACTATGG					MS2616.Grm8_mod_NGS donor	GGTGAGTGACCATTAGATCCTGGGGGTTCAAACTTTCGTGGCAAGCCAGGACAATTCCTTGAACATCCCCTTTGAATCTGATCTACATAAGTGAGCCCAGGTTAGCCAGGACTACATAGTGAGACTCTGTATCAAAAGCAAAATAAAACAATGTATCAAAATTATAATTTTAAAACTTAAGTGGTATCAAGTTTCAACCAACGAACCAACGAAGGAATGAACCAACCAACCAACCTTTATGTGTTAAAGCCAAAGAGAATTTCTGATGTGACCTTCTCAAATATATGTTTGTTCTATGGCTTCATTTCTCTTTCATTTCCACACCAGAACAATCAAGTACAGAATAAAAAAGTAGCCTCAGAAAGCACGAAATGTTTTCCTTTTGGCCTTCGACACCTG…
	MS2619	MS2619.m.Trem2.sp3	AGGCTGGATTGACTCCTGGCNGG					MS2619.IRES.iCreERT2.P2a.Ruby2	AGCTTAAAACTGAAGCCCTGCTTCTTTGGATAGTCCATTCCGATGCATAAATATAGAAGTGTGTTGGACAACCCCTGAGCAGCCACATACCTGTGCACCAACCACATCACCACAGCATCTTATGTGGAAGAGCTCATCGGGGAAATGGAATGTGTTTCGTGCACTTAGTAGATCCTAAAATTGACAACAGAGTCCCCTGAGCCACATGAAGCCCCTCCCCAGACCCCTAGGAATTCCTGGATTCTCCCTATTCCTTCTCCACAGGCAGGTTTCATCCTGTGGGTCACCTCTAGCCTACCACCTTCCTCCTCTTTCCAAGGAATCAAGAGACCTCCTTCCCACCCACCTCCATTCTTCTCCTCCTGGCCTGCGTTCTCCTGAGCAAGTTTCTTGCAGCCA…
	MS2702	MS2702.m.Cd209f.sp2	CAAGAGAAGCAGAGGATGGCNGG					MS2702.iCre.bGH	TCTTCATGGCCTCTAACAGTCTAACTTGCTATGTAACCTTGAAACAACCTTGAACTTTTGATCCTTCTGTTTCTATCTCACACTTTATGAGATGAGAGTTACACACCAGTTTCTATAGTGCTTGGGATTTGAAACCAGGGCCTTGTGTATGCTGGTCAAGAACTCTAATAACTGAGTCAGAGCCCCAGTTCCTCAGGGCTCCATTGCACAGCTGAGTAAACCAACTCCCATTACTAGATATAGCTTGGAGCAAGGACATTGTCATAAAAATATACAGCAAAACTCCTGGCCCAGACTGGCACCTTTTTAGCTGTGTAAAGCAATGTCTCTCTCCCCATGTCTCTTTTCCGGGGTGAGGGTGTCCCCATCCTGTTCCCTTTTTTTCCCCTGAGTCAGAGA…
	MS2709	MS2709.m.Igkc.sp1	GGAGCTGGTGGTGGCGTCTCNGG					MS2709.IgKc.K-tag.rAAV	GATCAGGACAGCAAAGACAGCACCTACAGCATGAGCAGCACCCTCACGTTGACCAAGGACGAGTATGAACGACATAACAGCTATACCTGTGAGGCCACTCACAAGACATCAACTTCACCCATTGTCAAGAGCTTCAACAGGAATGAGTGTATAACTTCGTATAGCATACATTATACGAAGTTATTAACTTTAAATAATTGGCATTATTTAAAGTTATCGGGTGGCGACTACAAAGACGATGACGACAAGTAGTGATAAGATACATTGATGAGTTTGGACAAACCACAACTAGAATGCAGTGAAAAAAATGCTTTATTTGTGAAATTTGTGATGCTATTGCTTTATTTGTAACCATTATAAGCTGCAATAAACAAGTTAACAACAACAATTGCATTCATT…
	MS2710	MS2710.m.Ccr6.sp1	CTTTGTGCTCTCGTGTTACANGG					MS2710.P2A.CreER.rAAV	CGTGGAAGCTGCTGGGTATGGGACTGGAGCTGTTCTTTGGGTTCTTCACCCCTTTGCTGTTTATGGTGTTCTGCTATCTGTTCATTATCAAGACCTTGGTGCAGGCCCAGAACTCCAAGAGGCACAGAGCAATCCGAGTCGTGATCGCTGTGGTTCTCGTGTTCCTGGCTTGTCAGATCCCTCACAACATGGTCCTCCTCGTGACTGCGGTCAACACGGGCAAAGTGGGCCGGAGCTGCAGCACCGAGAAAGTCCTCGCCTACACCAGGAACGTGGCCGAGGTCCTGGCTTTCCTGCATTGCTGCCTCAACCCCGTGTTGTATGCGTTTATTGGACAGAAATTCAGAAACTACTTCATGAAGATCATGAAGGATGTGTGGTGTATGAGAAGGAAGAATA…
	MS2711	MS2711.m.S1pr1.sp4	CAACAGCTTCTTCAGGCTTTNGG					MS2711.p2a.bfp.t2a.CreER	CCATCGTCATCCTCTACTGCAGGATCTACTCCTTGGTCAGGACTCGAAGCCGCCGCCTGACCTTCCGCAAGAACATCTCCAAGGCCAGTCGCAGTTCTGAGAAGTCTCTGGCCTTGCTGAAGACGGTGATCATTGTCCTGAGTGTCTTCATTGCCTGCTGGGCCCCTCTCTTCATCCTACTACTGTTAGATGTGGGCTGCAAGGCGAAGACCTGTGACATCCTGTACAAAGCAGAGTACTTCCTGGTTCTGGCTGTGCTGAACTCAGGTACCAACCCCATCATCTACACTCTGACCAACAAGGAGATGCGCCGGGCCTTCATCCGGATCGTATCTTGTTGCAAATGCCCCAACGGAGACTCTGCTGGCAAATTCAAGAGGCCCATCATCCCAGGCATGG…
	MS2712	MS2712.m.Sell.sp2	TCACAAAGGATGAATCAGTANGG					MS2712.P2A.CreER.rAAV	CTGCTCTTGTAAAGAACCCAAGTTCAGTCCCTAGCATCTGCACTGAGTGGCTCACAACTGCCTGTAACTCTGGCTCCAGGAAATTTGCCCCCTAGAAACTGTAACCAAGCAACTTCAGTCATGCGCACGGGCACACACACATGTGCGCATGCGCACACATGCGCACACGCATGATGAAAAATCAAAATAAATCTTTAAAACGTTGGCTTGGGGATACTACTTGACTGTGAAAAATGTTGCTGTAATGTCTCTTCCACATTTCTTTTAAAACGCTTCACACCTTGTCCACGATCTCCAACTAGAAGCCTTCCGTGCTCTCTTCTTCACGTTAGTGGCTCTTTACCTCCTCTGCTAGCACTTCAGTGTTTGTGGTTTCCTTGCCTCTGTCACCTAGAGAAT…
	MS2713	MS2713.m.Aicda.sp1	GGATTTTGAAAGCAACCTCCNGG					MS2713.P2a.DDD.T2A.BFP	CTGTCTGCCTGTCTCTCTGTCTGTCTCTGTCTCTCTGTCTGTCTCTGTCTCTCTCTCTCTCTCTCATACACACACACATACATACACTCACACACACACACACACACCTGGAGCCTCTTAGTTATTTGTTTGTATTATGCATTATTTTATACAATGATTACTTCAAGGCACTTACAACCCAGTTTTCTTTTCTGCTTTACCCAGGACAGAGCTTCCACTTAGACGCTTGCCTCTTGCCTCCTCTTCGCTCAGTCTTCATAACTCTTTCCTTTTGCTAACCTCCCCTCAGGTGGGGTTCCTTCCAGGGCAGAATTCGCCCCTTCTTTTTTTCCTGGTCCTCAAGCAATTTACTTTCCTCTGGAGCCACCCACTTCGTTTAGACACTTTCCTTTCCAGAGA…
	MS2716	MS2716.m.Rosa-RLTG	GACGAGCTGTACAAGTAAAG CGG					MS2716.P2a.dtr.t2a.thy1.1	GCCGCTACCCCGACCACATGAAGCAGCACGACTTCTTCAAGTCCGCCATGCCCGAAGGCTACGTCCAGGAGCGCACCATCTTCTTCAAGGACGACGGCAACTACAAGACCCGCGCCGAGGTGAAGTTCGAGGGCGACACCCTGGTGAACCGCATCGAGCTGAAGGGCATCGACTTCAAGGAGGACGGCAACATCCTGGGGCACAAGCTGGAGTACAACTACAACAGCCACAACGTCTATATCATGGCCGACAAGCAGAAGAACGGCATCAAGGTGAACTTCAAGATCCGCCACAACATCGAGGACGGCAGCGTGCAGCTCGCCGACCACTACCAGCAGAACACCCCCATCGGCGACGGCCCCGTGCTGCTGCCCGACAACCACTACCTGAGCACCCAGT…
	MS2743	MS2743.m.Gzmb.sp1	AAGTCTCGAGTTTCTTATCCNGG					MS2743.IRES.BFP2.P2A.CreERT2.rAAV	GTAATGAACTGGGGCCCCCAGAGCTGACTAGGAGCCTCTGCTGAAGGTAGCTTGTACAAAAGGAGGTGTTGGCAACACAGTACCTGTCCCAGGCCCAGGCTGTAGAAAGCTGGGCTCCCTGGGTGTGTCATAACCACACCCATGTGTCTCCTCTGAGCAGACACACACTTTGTCAGTGGGCTTCCCCTCCATGCTCACACCTGGCCCACTCACTGTCCCCATGTCCTTAAACAACAGCCTAGAGACGAGGGTCCCACACACCTTCCTAGAGCGTGGATCACAGACCTGGGGAAAGGGCAGAGGCTGCCTCAGGAGGGAGGTGCAGCCCTAACCATGTCCACAGTCAGAGCTGGGAAGGCCGGGGGCCCCAGGACTGTCCTCTGACCTCCCATAAGCATA…
	MS2744	MS2744.m.Gzmb.sp1	ACAAGGTCAGCAGTAGCAGGNGG					MS2744.BFP.CreER.SV40.rAAV	GTGGGCTTTTCATAAGAATGGGTTTTGCCACGTGGAACATTTGGGGCTATGGTGCTAAATAGGCTGATGGGTGCTTGGTGGGCCTGTCTGTTACTGCCTTGTCCATCACTCTTCCATTGTTCTTCCCAGACTGTACGTTGCTAATGGATGCTCCTGATTACCCTCACTAGATGGTCATGCTTGGTCCTGGTACAAGAGATGAGCCCAAATGCACATCTGTCCTGATGGACTCAGCATCCAAAACACTGATGCTCCACCACTGGGAGCTTGGGTTTCTGGGACTCTGATACCATAGGCTACAAACCCCACCCTATGCCCTTGTGGTCTTGCCCTGGGCTGTAAGTGGTGGTTCTCTGAGTCATTCGCTGTGGGTTCTGCTGTGGTTACTTCATGATTCTC…
	MS2751	MS2751.Ai9.tdTomato.sp1	ACAGCTCGTCCATGCCGTACAGG					MS2751.Ai9.DTR	GCGCGGCACCAACTTCCCCCCCGACGGCCCCGTAATGCAGAAGAAGACCATGGGCTGGGAGGCCTCCACCGAGCGCCTGTACCCCCGCGACGGCGTGCTGAAGGGCGAGATCCACCAGGCCCTGAAGCTGAAGGACGGCGGCCACTACCTGGTGGAGTTCAAGACCATCTACATGGCCAAGAAGCCCGTGCAACTGCCCGGCTACTACTACGTGGACACCAAGCTGGACATCACCTCCCACAACGAGGACTACACCATCGTGGAACAGTACGAGCGCTCCGAGGGCCGCCACCACCTGTTTCTCTACGGCATGGACGAGCTGTACAAGGGATCTGGAGCAACAAACTTCTCACTACTCAAACAAGCAGGTGACGTGGAGGAGAATCCCGGGCCTGGCTC…
	MS2752	MS2751.Ai9.tdTomato.sp1	ACAGCTCGTCCATGCCGTACAGG					MS2752.Ai9.Thy1.1	GCGCGGCACCAACTTCCCCCCCGACGGCCCCGTAATGCAGAAGAAGACCATGGGCTGGGAGGCCTCCACCGAGCGCCTGTACCCCCGCGACGGCGTGCTGAAGGGCGAGATCCACCAGGCCCTGAAGCTGAAGGACGGCGGCCACTACCTGGTGGAGTTCAAGACCATCTACATGGCCAAGAAGCCCGTGCAACTGCCCGGCTACTACTACGTGGACACCAAGCTGGACATCACCTCCCACAACGAGGACTACACCATCGTGGAACAGTACGAGCGCTCCGAGGGCCGCCACCACCTGTTTCTCTACGGCATGGACGAGCTGTACAAGGGATCTGGAGCAACAAACTTCTCACTACTCAAACAAGCAGGTGACGTGGAGGAGAATCCCGGGCCTATGAA…
	MS2757	MS2757.1.m.Timd4.sp2	CATGAAGACAATTTCATTGGNGG					MS2756.cKI.FKBP12.2xHA.rAAV	GTGGTAGCTGAACTTCATTTATACAGAGCTCCTTTAACCTGTCTGTCTTCTTCTTGGTATCTAAGCTGCCTTTTGTTTTTGTTTTTGTTTTTGTTTTTATGATATTAACTTCTTTTCACATTCAAGTTTCTTTAAAGTTGACTATAGTGCCTTCTGAACTCTTGCAGAGAGTTTGGATTTTGGAAGCTGCCAGGTACCCATCACAGCAGGGGTGCCAGTGACAAGGATGGTGTACAAATGAAACACTGAAGCTATCCAAATAAATTCCTCTAAGTGTAATTCATTTTACTGCAGCACAGGAAGAACAAATTTGTCTTACAACTTTAATAATTAGTACCATTATGAACCCTAGGAGAGAAATAAGAGCAAATACCTGTTGAATAAATGAATGTAAGAAAA…
	MS2758	MS2758.m.Prdm1.sp3	TGAAAATCTTAAGGATCCATNGG					MS2758.ALFA.Lag17.rTTA.AAV	TTTCCCCTCCAGCTGCAAACAATTAATCTGGTCTTCCCTGTGCCCTTTCTCTGTCTTCCCTTGCCCTCACACTTTAGGTCTGCCACAAGAGATTTAGCAGCACAAGCAATCTCAAGACCCACCTTCGATTGCATTCTGGAGAAAAACCTTACCAATGTAAGGTGTGCCCTGCCAAGTTTACGCAATTTGTGCACCTGAAGCTGCACAAGCGACTGCATACCCGGGAGCGGCCTCACAAGTGTGCCCAGTGTCACAAGAGCTACATCCATCTCTGCAGCCTCAAGGTCCACCTGAAGGGCAACTGCCCTGCGGGCCCAGCTGCTGGGCTGCCTTTGGAGGATCTGACCCGAATCAATGAAGAAATTGAGAGGTTCGACATCAGCGACAATGCAGACCGTC…
	MS2758	MS2758.m.Prdm1.sp3	TGAAAATCTTAAGGATCCATNGG					MS2758.ALFA.Lam8.rTTA.AAV	TTTCCCCTCCAGCTGCAAACAATTAATCTGGTCTTCCCTGTGCCCTTTCTCTGTCTTCCCTTGCCCTCACACTTTAGGTCTGCCACAAGAGATTTAGCAGCACAAGCAATCTCAAGACCCACCTTCGATTGCATTCTGGAGAAAAACCTTACCAATGTAAGGTGTGCCCTGCCAAGTTTACGCAATTTGTGCACCTGAAGCTGCACAAGCGACTGCATACCCGGGAGCGGCCTCACAAGTGTGCCCAGTGTCACAAGAGCTACATCCATCTCTGCAGCCTCAAGGTCCACCTGAAGGGCAACTGCCCTGCGGGCCCAGCTGCTGGGCTGCCTTTGGAGGATCTGACCCGAATCAATGAAGAAATTGAGAGGTTCGACATCAGCGACAATGCAGACCGTC…
	MS2762	MS2762.m.Isl1.sp1	TCTTACAGATATGGGAGACANGG					MS2762.hyPBase.L3.Isl1.AAV.dna	CCACCAGCTACTCGCCACGGGCGGCAGAAAAGGGAGCCCCGAGCTCAGCGCAGCCCAAGGTCCGCGGGGAGCCCGCGGCGCTGGAACCCCAGGACACGACGCGGCGCGTCCGGGAAGGCGCGGGGAGGGGGTGGTGGACAAGGAGGCGGCGGCCGGGGACCCGGGCCACCCGGCGCCCAAGGAGCGACGTGGCCTCGGGAGGCTTAATCCTCTCCTGCGGGCTCGCCGAGCGGGCAGTGGCGCGCGGAGGCGCCGGGGCTGAAATATGATAATCAGAACAGCTGCGCCGCGCGCCCCGCAGCCAATGGGCGCGGCGCTCGCCTGACGTCCCCGCGCGCTGCGTCAGACCAATGGCGATGGAGCTGAGTTGGAGCTGAGAAGTTTGAGTAAGAGATAAGG…
	XCA510	XCA510.m.Nmnat2.sp2	ACATCAACGCCTCGGGCTAGNGG					XCA510.m.Nmnat2.Venus-Strep-TagII.His.sp2.donor	GAAAAAGGTGGACTTAAGCCTAAGGATTCTCTAGGAGACCAATTTTCATGAGACCAATGTGCAAAGCAACCCAAAGGGGAAGCCAAAATGTCAGTCCTACACTTGGATAGTGACTCATTTCATCCTTTAAAATAATTGGATGTCACTGGCTTAAATGTTTCCTGAATTGTACCGGAAGACACTCGCAAGAAAAGGGCTTAACTAAGTTGTCCAATGGGCCAATGAAATGGCTCTGTAGGTAAAGAAGCTTGTTCCAGGGCTGGTGACCTGCGTTCAGTCCCCAGGACCCACCTGGGAAAGGACCAAACTGAGTTCCACAAATTGCCCTCTGGTCTCCACACAAATGCTAAGACATACACACACCACAACACACACACACACACACACACACACACACAC…
	XCB26a	XCB26a.m.Enpp1.sp1	GCAAAGGCCGCTGCTTTGAANGG					XCB26a.mEnpp1.sp1.humanized donor	GAAAAACCACGAAGACATGACCAGAGGTTCCTCCAAAGCCCCAAGTAGTTGGTTGCTAAAGCAGCTCTGGAGGTTACTAGGAGACCAGTTAGCATCCCTAAGTGACAGAGTCTCAAGAGAGTTTTTAAGATATTTCTGCCATTGCTAATTTCAAAGTAGTAATGAACTCATCACACTTCTAATTGTGTTTTCCTAGTATCAAGAACAGGCTCTATATAACACCAAAAAAAACACCATATAGGTAATGAAAGCAAACCACAGGCAATTTCTGTGGTCATTCTTTTGATTCGGTAATGTCTCCCCCCGTATCCCATATGGTAGGGTTGAATTGCATACATTTTTGTCCTGTTCAACTATCCTGCTATTATAATATTACTCGTCTAAATGTTTAGTGATTGT…
	XCB421	XCB421.m.Fat4.sp1	GCAGATGACGAAGATAATTANGG					XCB421.mFat4 donor	GAGCACTATGACATCGACAATGCCAGCAGTATCGCGCCCTCAGATGCAGACATCATCCAGCACTACAAACAGTTCCGAAGCCACACGCCTAAGTTTTCCATCCAGAGGCACAGTCCTCTGGGCTTCGCCAGGCAGTCCCCTATGCCCTTGGGAGCAAGCAGTCTGACCTACCAGCCTTCTTCATATGGCCAAGGGTTAAGAACCAGCTCCCTTAGCCACTCGGCCTGCCCCACTCCCAACCCTCTGTCCAGGCACAGCCCAGCTCCTTTCTCCAAACCATCTGCCTTCTACAGGAACAGCCCAGCCCGGGAACTGCATCTTCCTCTGAGGGATGGGGGTACGCTGGAAATGCATGGGGACCCCTGCCAGCCTGGCATGTTCAACTATGCCACCAGGCTA…
	XCB523	XCB523.m.Slamf1.sp1	TGTCTGCGATTGCTGGCTAANGG					XCB523 donor_modified for sp1	ACAGCCTCACCTTTCAAAGTCTCCTTTTGAGCTCCTATTCTAGTGTTCTGTTCATGGAAGTTCTTTCTTCCATCCTTTCTCCATAGCAAACCTTACAAACAACTTCTAAATTGAAGGCAACAGAGAGCTAACTTGATTCTGCCCCACTGTGCCTGTCAGGAAAATGGGCTGTTGGTCAGAGATGTCTACGCCTGTCTACTCTATCAGTTTGTGACTATAGCTCAAAGTATCACTTGCACAGGTATTCAATGAGATTATGTAACGAATCATAAGTAACAGTCCTGTCATCTCATGCCAAGTAAGTTACAAATAGAAGTTGAGCTCTGGATTCCCTAATTTGTAGGTGGTCTACTCAATGTCCGTTTTTTTCTTAGGATCCAAGAAGAGTTTACCAGACAG…
	XCB528	XCB528.m.Syk.sp2	CTGAAGGGGTGCAGACATGGNGG					XCB528 donor	CCCAGGCAGGAGATGAGAAAGCCTGTGGTAACGAGGCCACACCTATGGCTCTCTGAGATGTGACTGCAATGCTTGTTTATGTGAAGTAGGCTCCACAGCCTTGGGATGAAGCTCATCTGTAGGATACATTTCTAGCATTCGTGAAGTTCTTGGTTATACCCCAGTACCATATAAACCACATGTGGTAGTTCGTGCCTCTGATCTCAAACTGGGGAGAGGGAGGCGGGGGAATTAGAAGTTGAAGGTCATCCTTGACTACATACTGACTGAGTTCAAGGTCATCTTGGGTAACTTAAAACCCAAGAGACTGAGGAGGGATGCATAGCTTTTCTTAGCCCGTTCTGTGCCTACTGGGGCCCACCGGGGGCTTTGAGTTCTCACTGGTTCTGTTCCGTGGAC…
	XCC1015	XCC1015.m.Rpl10.sp4	TCACAGTAGGAAGATTGCATNGG					XCC1015.mRpl10.sp4.Exon2-4_R98S	CTCCCTAAGTGACACAAGAGGCACAAATTCATAGAGTCTGAGTGACTGATGATGCTCAGACACGTGCTCCTAGATCAGAACAGTGTTCCCGTTCTGGTGCCTCCCTAGATTGTAACCTTATATGGGAGAGTAGTTAGTGGTTAGCTGCCAATCCTTCTAGACACACCCAGATGTACATTTTGAATTCTTCATAGTGAAAAGAAGAGGTGTGCTACACCTAGTTTTTCTCTCGGAATCTGGGGCAAAGGAACTCCGACTCTCCTACTAGGGCGTGGCCCACAGCACCGCGACCCTCCTGGGGCTAGTAGGAAGTAATGATATCGCCATCGTCTTTGCCCAGTCTCCAGTCTCCCTAAGAACACGTCTTTTCCTGAGAATTAGAGTGGGGCGGGCCCAACT…
	XCC1026d	XCC1026d.m.S1pr2.sp1	AGGGTAACACAGTGGTCTGANGG					XCC1026d donor	CGTGGCCAACACCTTACTCTCAGGGCATGTCACTCTGTCCTTAACTCCCGTGCAGTGGTTTGCCCGAGAGGGTTCCGCCTTCATCACGCTCTCCGCCTCGGTCTTTAGCCTCCTGGCCATCGCCATCGAGAGACAAGTGGCCCTCGCCAAGGTCAAGCTCTACGGCAGTGACAAAAGCTGCCGAATGCTGATGCTCATCGGGGCCTCTTGGCTGATATCGCTGATTCTGGGTGGCTTGCCCATCCTGGGCTGGAATTGTCTGAACCAGCTGGAGGCCTGCTCCACCGTGCTGCCTCTCTATGCTAAGCACTACGTGCTCTGCGTGGTCACCATCTTCTCCGTCATCTTACTGGCTATCGTGGCTCTGTACGTCCGAATCTACTTTGTAGTCCGCTCCAG…
	XCC111c	XCC111c.m.Cd79a.sp4	CACTGGGAGACGATGCCAGGNGG					XCC111c donor design with 2A copy	CGTGGCCAACACCTTACTCTCAGGGCATGTCACTCTGTCCTTAACTCCCGTGCAGTGGTTTGCCCGAGAGGGTTCCGCCTTCATCACGCTCTCCGCCTCGGTCTTTAGCCTCCTGGCCATCGCCATCGAGAGACAAGTGGCCCTCGCCAAGGTCAAGCTCTACGGCAGTGACAAAAGCTGCCGAATGCTGATGCTCATCGGGGCCTCTTGGCTGATATCGCTGATTCTGGGTGGCTTGCCCATCCTGGGCTGGAATTGTCTGAACCAGCTGGAGGCCTGCTCCACCGTGCTGCCTCTCTATGCTAAGCACTACGTGCTCTGCGTGGTCACCATCTTCTCCGTCATCTTACTGGCTATCGTGGCTCTGTACGTCCGAATCTACTTTGTAGTCCGCTCCAG…
	XCC117aMut	XCB1202b.sp2	GAAGGCACAGTCGAGGCTGCAGG					XCC117a donor-Scamp1C132S	AACCTCCCACACCTCCCCCTGAACCTGAAACATAAAATGAATGCAATTGTTGTTGTTAACTTGTTTATTGCAGCTTATAATGGTTACAAATAAAGCAATAGCATCACAAATTTCACAAATAAAGCATTTTTTTCACTGCATTCTAGTTGTGGTTTGTCCAAACTCATCAATGTATCTTATCATGTCTGGATCTGCGACTCTAGAGGATCATAATCAGCCATACCACATTTGTAGAGGTTTTACTTGCTTTAAAAAACCTCCCACACCTCCCCCTGAACCTGAAACATAAAATGAATGCAATTGTTGTTGTTAACTTGTTTATTGCAGCTTATAATGGTTACAAATAAAGCAATAGCATCACAAATTTCACAAATAAAGCATTTTTTTCACTGCATTCTA…
	XCC117aWT	XCB1202b.sp2	GAAGGCACAGTCGAGGCTGCAGG					XCC117a donor-Scamp1	AACCTCCCACACCTCCCCCTGAACCTGAAACATAAAATGAATGCAATTGTTGTTGTTAACTTGTTTATTGCAGCTTATAATGGTTACAAATAAAGCAATAGCATCACAAATTTCACAAATAAAGCATTTTTTTCACTGCATTCTAGTTGTGGTTTGTCCAAACTCATCAATGTATCTTATCATGTCTGGATCTGCGACTCTAGAGGATCATAATCAGCCATACCACATTTGTAGAGGTTTTACTTGCTTTAAAAAACCTCCCACACCTCCCCCTGAACCTGAAACATAAAATGAATGCAATTGTTGTTGTTAACTTGTTTATTGCAGCTTATAATGGTTACAAATAAAGCAATAGCATCACAAATTTCACAAATAAAGCATTTTTTTCACTGCATTCTA…
	XCC117b	XCB1202b.sp2	GAAGGCACAGTCGAGGCTGCAGG					XCC117b-Nemp1-EcoDAM donor	AACCTCCCACACCTCCCCCTGAACCTGAAACATAAAATGAATGCAATTGTTGTTGTTAACTTGTTTATTGCAGCTTATAATGGTTACAAATAAAGCAATAGCATCACAAATTTCACAAATAAAGCATTTTTTTCACTGCATTCTAGTTGTGGTTTGTCCAAACTCATCAATGTATCTTATCATGTCTGGATCTGCGACTCTAGAGGATCATAATCAGCCATACCACATTTGTAGAGGTTTTACTTGCTTTAAAAAACCTCCCACACCTCCCCCTGAACCTGAAACATAAAATGAATGCAATTGTTGTTGTTAACTTGTTTATTGCAGCTTATAATGGTTACAAATAAAGCAATAGCATCACAAATTTCACAAATAAAGCATTTTTTTCACTGCATTCTA…
	XCC128a	XCC128a.m.Dnase1l1.sp3	GGATACTCAGTGGAGTGGCCNGG					XCC128a AAV donor	CCAATACAACGACACAGATGATATTTTTGCCCGAGAACCATTTGTGGCCCATTTCACTCTCCCTAGCAAAAGTAAGAGGGGTAAAAAAATCTGGGCCTGGTACAAGGAAATAGGAGGGGGATGTGGCTGGTTTTCCTGTGGGTTGGTTTCTGGGGGAAGCAGAGGTGGTTATGTAGAAGGCCTGGCAGCTGTGGCAGCCTCAGCTTCCTGGACCTTGCAGCTCTTCCAAGTGTGGTGCTGGTTCCTCTCCACACCACTCCCAAGGATGTTGAGAAGGAGCTGAATGCCCTCTATGATGTGTTTCTGGATGTCTACCAGCGCTGGCAGAATGAGGTAGGGGTGATAGATTCCATGGCAGAGGGGATGGTGCAAATGCCTTTTAGCAAGACGCAGTGGCTT…
	XCC215	XCC215.m.Sirpa.sp3	CCGCGGCCCATGGAGCCCGCNGG					XCC215 rAAV donor	CGGGGAGGGGCAGAAAGCAAACCTCCCCGCCCCCTCCACTCTCCACCCTTGCAAGCTCCCCTGCCGCGGGCAGCCTCTTGCCCACTGGAGTCTAAGGACTGGCCGGGTGAGAGGCCGAGACCAGGGGGCGATCGGCCGCCACTTCCCCAGTCCACCTTAAGAGGACCAAGTAGCCAGCCCGCCGCGCCGACCTCAGAAAAACAAGTTTGCGCAAAGTGGTGCGCGGCCAGCCTCTGGGCAGAGGGAGCGGTGCTTCCACCGCCTGGCAGCCCTGCGCGCGGCGGCGCAGGTCCGAGCGGCTGGCGGGGACCCGCACGGGCAGAGCGGGCTCGCGCAGAGCCGAGGCGGGCGGCGCAGCTCGCGGGGCGCACTGGGGCGCGGGCGGGAAGGTGCGGGCGC…
	XCC216a	XCC216a.m.Adipoq.sp1	TATGGGTAGTTGCAGTCAGTNGG					XCC216a donor_rAAV	CAAGGATGTAGTATCTAGCTCGAGAGTTCTAAATATCCATCATCAGTCTGCTCATTCATCTTTTAATTCACCCATAAAGGCTTTGAAAACTAAGGCTGGAGATGAACTTATAGGAGCCTGCCAGGCCGTGGAGAGTGAGGAAGCAGAGATGACGGAGATGATGTCTTTCCTTGTCCTGTGAAATGGATTGTGGGTAGAGGTTCCGGAGATAATGCCTCTTGCTGGAAACAGTCTGGGCAGTTCTGTTCCCGCCATTCACAGAATTCTTCTCACTTTCTAGGTCTTCTTGGTCCTAAGGGTGAGACAGGAGATGTTGGAATGACAGGAGCTGAAGGGCCACGGGGCTTCCCCGGAACCCCTGGCAGGAAAGGAGAGCCTGGAGAAGCCGCTTATGTGTAT…
	XCC216c	XCC216c.m.Pmp2.sp1	ACAATGAGCAACAAATTCCTNGG					XCC216c rAAV donor	CCACCTCCTCCTCCTCCTCCTCTTCCTTCTTCTTGAGGGAGGGAGTTGTAAGGAAGGGAAGCAGACCTGGGAAGACTGAAAGTGAGTGTGATTAGGGTGGTATTATATGAAATTCCCAAATAATCAATAAAAATTAATGCAAAACAAGAACTCTTAATCGTGCTGAGTCAGAATTAAAAGTCAGTAAGATACCTACACACATGCAAACGTGTGCGTGTGCACACACATCCACACTCACACACAGACACTCAGACACACACACACACACACACACACACACACACTCATATAATATATAGAAGGGCTTAAGCATGCCTATCAATGTAAGATGAACCAAAAATATCTTAAAGGTTCAAACAATACTTTCAGTTGTTTTTGTGGTTTTGGAAACACAAGGAC…
	XCC310b	SP52.mRosa26.g5	GAAGATGGGCGGGAGTCTTCTGG					XCC310b.rAAV.donor.dna	CTTGCCATTGGCTCGTGTTCGTGCAAGTTGAGTCCATCCGCCGGCCAGCGGGGGCGGCGAGGAGGCGCTCCCAGGTTCCGGCCCTCCCCTCGGCCCCGCGCCGCAGAGTCTGGCCGCGCGCCCCTGCGCAACGTGGCAGGAAGCGCGCGCTGGGGGCGGGGACGGGCAGTAGGGCTGAGCGGCTGCGGGGCGGGTGCAAGCACGTTTCCGACTTGAGTTGCCTCAAGAGGGGCGTGCTGAGCCAGACCTCCATCGCGCACTCCGGGGAGTGGAGGGAAGGAGCGAGGGCTCAGTTGGGCTGTTTTGGAGGCAGGAAGCACTTGCTCTCCCAAAGTCGCTCTGAGTTGTTATCAGTAAGGGAGCTGCAGTGGAGTAGGCGGGGAGAAGGCCGCACCCTTC…
	XCC322a	XCC322a.m.Nemp1.sp2	AAATTGTTCTGTGTGAAAGTNGG					XCC322a donor	GTGTTGTATTTTGCCCTTTGATTATTGCTCACCTAGGAGCAGTAGTCAAGAGAAAGTAGTAATCTATTTCTTGTTTCCCCAGGCAGCTACCTCACTGTTGGGGTTATATCACTAACTTGTGAAGACTTCAGTACCGTATTTAAGTGTGGCCCTTGTGTGTTTGACGTTAATGTCTGAGTCCCCACCCCCACCCCCACCCCCCTTTGGTTGGGAGCAGTTGTACCAAAGAGTATGTGAAGTTTCAGTTTGGAATCATGATAGCATAAAGTTTATAGGGCCATAAGTGCAGAGAACTGTAATGCTCAGTCTCTTCTTATCAGGTCTATGGTGACTCAGGGAACCTTAGCACTTCGTAACTACCCAGGACAAGGACAGCGTAGTTAGTGCCAAGCAGGACGA…
	XCC35	SP52.mRosa26.g5	GAAGATGGGCGGGAGTCTTCTGG					XCC35 AAV donor	TGGGGGAGGAGACATCCACCTGGAAACCATTAATGGTTAATAGCTCAGTTTATAAATGGAGAAAAAGGAGAGAGGCATTCATGGGAGTGGAAAGTTAAGCTTTAGGTTGGATTCTCAATACATCTATTGTTGTAAAACTCCCTGGACTGAGAATAGGCCCAAATGTGGAACACCACCTGACGGGAGAGGTGATAGACACTGAAAATTAAGGATCAAGGCAAAGGATCAACAAAAAGTGTACTAAGGAGTTATAAAAGAACTGCAGTGTTGAGGCCCCAGCTACAGCCTCGATTTGTGGTGTATGTAACTAATCTGTCTGGTTTCATGAGTCATCAGACTTCTAAGATCAGGAAAGGGAAAATGCCAATGCTCTGTCTAGGGGTTGGATAAGCCAGTATA…
	XCC35a	SP52.mRosa26.g5	GAAGATGGGCGGGAGTCTTCTGG					mRosa26_XCC35a donor	ACGGCAGCCGGAGTGCGCAGCCGCCGGCAGCCTCGCTCTGCCCACTGGGTGGGGCGGGAGGTAGGTGGGGTGAGGCGAGCTGGACGTGCGGGCGCGGTCGGCCTCTGGCGGGGCGGGGGAGGGGAGGGAGGGTCAGCGAAAGTAGCTCGCGCGCGAGCGGCCGCCCACCCTCCCCTTCCTCTGGGGGAGTCGTTTTACCCGCCGCCGGCCGGGCCTCGTCGTCTGATTGGCTCTCGGGGCCCAGAAAACTGGCCCTTGCCATTGGCTCGTGTTCGTGCAAGTTGAGTCCATCCGCCGGCCAGCGGGGGCGGCGAGGAGGCGCTCCCAGGTTCCGGCCCTCCCCTCGGCCCCGCGCCGCAGAGTCTGGCCGCGCGCCCCTGCGCAACGTGGCAGGAAGCG…
	XCC39a, Cre-mCherry	XCC39a.m.Etv2.sp4	TTTTATTGGCCTTCTGCACCNGG					Etv2-P2A-Cre-T2A-mCherry rAAV donor	CTGACTTTCTAGGGACCAACATTTTAAAAGGCCCCTAGGTTATGTGAGAGGAAAGAAGAGCATTCGGACTCCTGGGTCTTCGAGGTGGGGAGGCTAATGTGGCTCAAGCTGTCAGGAGTTCCTGAAACTGGTTCTTGGGTCTCTACTATGGAGGGATCCAAACTCACAGACTCCCGATGAGGAACAGAGCTGGACTCCTGGGTCCTAAATCGCGAGAACCTGAACCTTTTGGCCTTCAAAGTGAAGGCTCCCCGACTCTTAGGTTCGTCGCAGTGTTTTGGGTCTGAGAAGCCTGGCGTTCACCTCTCTCTCTCTCTCTCTCTCTCTCTCTCTCTCTCTCTGTCAGGTCCCATTCAGCTGTGGCAATTCCTCCTGGAGCTGCTCCACGACGGGGCTCGC…
	XCC39a, Dre-mCherry	XCC39a.m.Etv2.sp4	TTTTATTGGCCTTCTGCACCNGG					Etv2-P2A-Dre-T2A-mCherry rAAV donor	CTGACTTTCTAGGGACCAACATTTTAAAAGGCCCCTAGGTTATGTGAGAGGAAAGAAGAGCATTCGGACTCCTGGGTCTTCGAGGTGGGGAGGCTAATGTGGCTCAAGCTGTCAGGAGTTCCTGAAACTGGTTCTTGGGTCTCTACTATGGAGGGATCCAAACTCACAGACTCCCGATGAGGAACAGAGCTGGACTCCTGGGTCCTAAATCGCGAGAACCTGAACCTTTTGGCCTTCAAAGTGAAGGCTCCCCGACTCTTAGGTTCGTCGCAGTGTTTTGGGTCTGAGAAGCCTGGCGTTCACCTCTCTCTCTCTCTCTCTCTCTCTCTCTCTCTCTCTCTGTCAGGTCCCATTCAGCTGTGGCAATTCCTCCTGGAGCTGCTCCACGACGGGGCTCGC…
	XCC413	XCC413.m.Zbtb46.sp1	CTCCCAGATGAACAACCGAANGG					XCC413 rAAV donor	GACCATAAGCAATAGCCATAAGCAGAACCTCTGCAGCTGTATAAATCCAAAAGTTTGGAAATTTTTCGGGTCTAATTCTGTGTCTGTCTGCTGTGAATTCTTGCTCTGTATGGGGTTGGTGGTGGTGTTTATTTTTATTTATTTATTATTTTATTTTGGTTTTTCAAGATAAGGTTTCTTCATATAGCCCTGGCTGTCCTGGAACTCCCTCTGTAAACCAGGCTGGCTTCAAACTCAGAGATCCACCTGCCTCTGCCTTCTGAGTCTTGGGATTAAAGGCGTGCACCAGCACTGCCTGGCTTTATTTTAAAGGATATTTCATCAAATGAGAGGGATGGAGACTGCAAGCTAGGTTGTTTAACCTAGTTTTTCAGTTTGGGTGAGAAAGCAACTTTGTCT…
	XCC416a	SP52.mRosa26.g5	GAAGATGGGCGGGAGTCTTCTGG					XCC416 rAAV donor	CAGCCAGGAGTGCGCAGCCGCCGGCAGCCTCGCTCTGCCCACTGGGTGGGGCGGGAGGTAGGTGGGGTGAGGCGAGCTGGACGTGCGGGCGCGGTCGGCCTCTGGCGGGGCGGGGGAGGGGAGGGAGGGTCAGCGAAAGTAGCTCGCGCGCGAGCGGCCGCCCACCCTCCCCTTCCTCTGGGGGAGTCGTTTTACCCGCCGCCGGCCGGGCCTCGTCGTCTGATTGGCTCTCGGGGCCCAGAAAACTGGCCCTTGCCATTGGCTCGTGTTCGTGCAAGTTGAGTCCATCCGCCGGCCAGCGGGGGCGGCGAGGAGGCGCTCCCAGGTTCCGGCCCTCCCCTCGGCCCCGCGCCGCAGAGTCTGGCCGCGCGCCCCTGCGCAACGTGGCAGGAAGCGCGC…
	XCC46c	XCC46c.m.Pf4.sp3	CAGCTGATACCTAACTCTCCNGG					XCC46c-Pf4-Cre-TdT donor	GACTGGGCAGGCAGTGAAGATAAAACGTGCTTGGGAAGTCCCAGGAGCTGCTGGCCTGCACTTAAGAGCCCTAGACCCATTTCCTCAAGGTAGAACTTTATCTTTGGGTCCAGTGGCACCCTCTTGACATGAGCGTCGCTGCGGTGTTTCGAGGCCTCCGGCCCAGTCCTGAGCTGCTGCTTCTGGGCCTGTTGTTTCTGCCAGCGGTGGTTGCTGTCACCAGCGGTGAGATTGGGTGAAGGGATGCTAGGGACAGGAAGACAGTTCAGGAGCCTCAGGTGCGGGGAGGTGAACTCTGATGACATCGGGTCATATTGTATGGGCTTTCCACCTGCCTTCCGAGGGGAAGGCGATGCTGTAACCAAGCCTGTGGAAAGGTCCAGAGGTACCACACCGGCA…
	XCC723c	XCC723c.m.Lmna.sp4	ACTGAGGCCATAACAGAGTTNGG					XCC723c.sp4 AAV donor	GGGGCGGCAGTGTGTGTGGGAGGGGGAGCCTTGGGGTGTGCGTGGCCAAGACACTCAGTCTGTCAGCTCCAGGGAGGGAAGCAAGCTGAATGGGGAAACGGGTGGAGTGCAGGGAGGAAAAGGTTAAGGCCCTGTGTGGGAAGGGGTAGGAGACAAAGGTGCCCTGTCTATTTTAGAGGGAATAGGAGGCAAAGAGAGCCAGGCATTCATATCATCTGATCTAGCTTCGCCATTGGCCCCAGGCACGTTCTTGGGCCCTGAGTCATGGGAAGGGTAGAGAAGAAGGGGCTTTTGGGAAATCTCAGGGGTGGTGAGAACCCAGCCTCAGAAACTGGTGGATGCCAACAATCCTAATGTAATGATGCCCTCTTCTGACAGCTGCGGGGACCGCAGAGAGGT…
	XCC726g	SP52.mRosa26.g5	GAAGATGGGCGGGAGTCTTCTGG					XCC726g donor	AACCTCCCACACCTCCCCCTGAACCTGAAACATAAAATGAATGCAATTGTTGTTGTTAACTTGTTTATTGCAGCTTATAATGGTTACAAATAAAGCAATAGCATCACAAATTTCACAAATAAAGCATTTTTTTCACTGCATTCTAGTTGTGGTTTGTCCAAACTCATCAATGTATCTTATCATGTCTGGATCTGCGACTCTAGAGGATCATAATCAGCCATACCACATTTGTAGAGGTTTTACTTGCTTTAAAAAACCTCCCACACCTCCCCCTGAACCTGAAACATAAAATGAATGCAATTGTTGTTGTTAACTTGTTTATTGCAGCTTATAATGGTTACAAATAAAGCAATAGCATCACAAATTTCACAAATAAAGCATTTTTTTCACTGCATTCTA…
	XCC824b	XCC824b.m.Stim1.sp17	ACCAGAAGTTTACAAGGTCCNGG					XCC824b.sp17.R304W donor corrected	CGCCCCACTCCCTTTTTCATTGAGGTATTTATATCAAGAGAACAAATCCTAAGTATTGAGCTGGTAAGTTTTTACATGTGGATATGCCTGTGTAAGCACTACTCAGAAAGCTCACTTTTGCTCCAAGAGTAACTATTGTCATAGCCTGTAAACTAGATTAGCTTTGCATGATTTTGAATTTTGTAAAAATGGCAGTGGGGATGGAAAGAAGGCTTAGCAGTTAAGAGAATGTATGCTTGGGCTACAGGTGACCTGGGGAAGAATTCAGTTAGATGCTCTACCTCCTGTTGACTTAGGGGTCAGTGTAAACAGAGGCAGGAATCACTAAGCAAGGGCCCCTAGGTTGTGGCTCTGGTTAACAGAGTAGCCTTGACATAGACTGAGAAGCACTCAGAGCCT…
	XCC97g	XCC97g.m.Dnase1l3.sp1	AAAAAGGCAGCGTGATACCTNGG					XCC97g AAV donor	CTGAAGTAGTCCACTACTAGGTCAGGCCCTCCTGCCCAGGAGTAATACTGCCCACAGTGGGCTAGATCCTCTTATATCAATTAATAATTTAAAAATAATGCCCCCCACAGACATGCCCACAGGCCAGTCTGATGGACGAAATTCTTCAAACTGAGGTTCCCTCTTCCCAGATATTTCTAGGTTTTTAACAAGTTTGCAAAAACCAACCAGCAGCATAGGTAGCAAACTAAACTTAGCTGTGAACATGAAACACTCACTACAAAAATGAGTTAGACTGCTCAACAGACTCCAGAATCAAACTTAGACCTCCCCTTTATCGCAAGTCTATAGCTTGGACGAATTCATGCATCTATCTTCTTTGTCCTCACTCCAGGATTGTGCTTTGTGGACAAGAGATAG…
	XCC99b	XCC99b.m.Clpb.sp1	TGTCACACAGCATAGACGCANGG					XCC99b.sp11.R590C donor with ITRs corrected	GCGGAGAACAAGTCTGGCTGAAGAAGATAGGACTCAGGCAGTGGTGCACCACCTCTGCTTGTGCTGATGCGGCTCATCCTCAGGATGGCCCCGTGGCAGTGGGGGGAAGCCAGGAGCCCCAAGCACAGGTAGCTCTGTAGTTTATTCTACAGCTACCTCTTTCCCATGCCCTACAACTGTCAGAGTCAAGGCTTGTGACTGAGCCAGTGTAGAGCACCCATAGGTCTGACTGGTCCCTCTTCCTGCCTTCCTCTGGGGTGGGACCATGGTCCCAGGTGAACACCTCAGCTCTGAGATGGGGCTCATTCAGCAGGCTGGCAGTCTAGATAACAGAAGGTGCTGTGGGAGCAAGGCTGGAGTCAGGCTCCACACAGGTGGGCACGGGTCTGCCTTAGCCCT…
	XCC99c	XCC99c.m.Cfb.sp2	TGGAGTTGCGCTCACACCTGNGG					XCC99c_Cfb_sp2_eGFP_AAV donor	GGCAAAAGCTAGGGAATCCCCAGGATTGTGCCGGGACCTCTGTGCCACCTGTGAAGCAAGTCTCTCTCTAGTGTGGATGACCCGTGCTCCTTTTGCTTTCACACGGAATTTCCCAGTTATGTAATTAATAAAAATCAATGATTTCCACATCCTGTCTGTCTTATGTCTTGGGGGGTGGGGAGGCCAGGAAGATTCCAGGAAGGTCAGAGTCCTTGCTGCACAAACAGTGGATGGACTTTGCTCCATCACACAGTCCATGGAAAGACTGATCTTTTAAATTGGGGGTAGTGGAGGTGGTGGTCTGTGCTTGTTAGGAGGGGTCTGGGGGCTAAGAGGGAGCTTTGAAAGGGAAGTTCTGGCCCTTGGTCAGTCAAGGGTGGGGCTCACATAGTTTCTGTT…
	XCD1027b	XCD54e.m.ighd4.sp4	CGTGGTCCCAGTTAGCACTGNGG					XCD1027b rAAV donor	GTACCTGCCATGCCCCTGTTAGTAACTGAGTACTACAGCAGGAGCAGGTGTTCTCTAGAAAGCCTGAGACAACTCTACTTCTTCTCTCAAGAGACCACCTAATACAGGCCTGAGAGAACAGACTCTGGAAATAGATGGGACTTACGGAGCTAAGATCTAGAGCTCATCTACAGAGCAGAATCCCAGCCAAGAGAACAAAGAATACTGACTCTCTCCTGTTCCCTACTCCTAGAGTTCTAAAACACACTATAGGGAAGGGAGCCTCTAGACCTCCGTCCATTCCCCATCTTGCTCATTCCATCTTCCCATGTCCCCAGGTCTCCAAGCCACAGACACCACCTTTCCTATTCACCCACCTTTCTGTGTCCCTAGGTCCCCAGGCCATAGTCACCTCCCCCC…
	XCD105a	SP52.mRosa26.g5	GAAGATGGGCGGGAGTCTTCTGG					XCD105a rAAV donor	GGAGTCGTTTTACCCGCCGCCGGCCGGGCCTCGTCGTCTGATTGGCTCTCGGGGCCCAGAAAACTGGCCCTTGCCATTGGCTCGTGTTCGTGCAAGTTGAGTCCATCCGCCGGCCAGCGGGGGCGGCGAGGAGGCGCTCCCAGGTTCCGGCCCTCCCCTCGGCCCCGCGCCGCAGAGTCTGGCCGCGCGCCCCTGCGCAACGTGGCAGGAAGCGCGCGCTGGGGGCGGGGACGGGCAGTAGGGCTGAGCGGCTGCGGGGCGGGTGCAAGCACGTTTCCGACTTGAGTTGCCTCAAGAGGGGCGTGCTGAGCCAGACCTCCATCGCGCACTCCGGGGAGTGGAGGGAAGGAGCGAGGGCTCAGTTGGGCTGTTTTGGAGGCAGGAAGCACTTGCTCTCCC…
	XCD118a	XCD118a.m.Tsc22d1.sp1	GATCAACCGCATAGCCTCCTNGG					XCD118a rAAV donor full	GTAGATCTCTCTAGGAAGGACAAGCCACACCTTTTCAGACAGCCAATGAAACATCTACATTTCAATGTGTAGAAGCTAAACAGTAGTTACGGACAGTCCTCTATGGTACAAATTCGTTACACTACATACACAAATATACAACAAGCAAAACAACCTTCATAATAAGATAGCCTAGGTCCCAGCTACCTGTCACCGTTGTGTCACTAACAGTTTTGTGTCTTCTGATGGTTCAGAAAAGAGGGACAGTACTATCGTGTTTTATAAGCTTTGGTGACAGTTGTCGGTTTTGTATAAGGACTGCATCATCCCTCCCCCCGCCCCCCATTGCAGTCTTGTTTCTGGCCTCTCCGAGTTCTTTGAAGGGAAGGAGAAGAGAGCGCAGAATCCAGGAGCAGCCCA…
	XCD118aScheller	XCD118a.m.Ngfr.sp1	GTCGCCGGAGGCGAGCAATGNGG					XCD118a AAV donor	GCATGTGTGTGTGTGTGGTCCTAGGTTCTATCATGTGTGTGTGTGTGTGTGTGTGTGTGTGTGTGTGGTCCTAGGTTCTATCATGTGTGTGTGTGTGTATGTGTGTGTGTGTGTAGGAGAGGGGGAGACAGGGACAGAGAGACAGAGACAGAGACAGAGAAACAGTGTCAGACAGATATCCCAAATTATGATATTGGGATAGATTTCACCTTGAAGGCCCCAAGGAACATATCCCTCCACAAGTTGGAACAGAGAGAGAATGGAATAAGGTGTGTATCCAACCATAAAAGGAGGGCAGCCTCATTTTCGGAATAAGGGCTAGGTAGGCAATTAGGCTAAAGATGTTTAAGAGAGTTAACCCCGAGGCAGGCTTCATCAGTAGGAGAGCAATGGCCCCCG…
	XCD1205a	XCD1205a.m.Opn1sw.sp1	AGCAAAGTTGGCCCTCACTGNGG					XCD1205a donor	CATGAATAAGCAGGTAAAGCGGTCTATCTACATTCCCACGAGGTTCTGGTCCATTAGACCCTGGTTCTTCCGCTATTGATGTCTTTGTGACTCAGCACCCTGGCCTCCACACAGGGCTTATAGATGAGGAAAGCCAGAGTAGTCCAAGCAGGCCAGGATGCTCTTGGTAGGCACATGAACCCAGAGTATGGTTCCTAAAATACTGGAACAAGGGGAGGCTAGACCTTGAGCCAGAAAAATCAAATTGAAAGAGTGGGAAAGGATGGGAAATGCCCCCACCTACTTCATTTAGCAATGGCAGAGATGGAGCAAAGGGCCTTTCACATGCTCGGCAAATATCCGCATCACTGAGTTATATATACATCATCCCTACTCTTTCTGTCTTGGTGGAAAATAACA…
	XCD228b	XCD228b.m.Dpp4.sp1	AAGGAGCCGCCCGACCATGANGG					XCD228b rAAV donor	CCTCAAATTGTGGAGACATGAAAGACTAAGGTCCAGTGGCTTCAGTATTAACTCCATAGCATCGTGGCTGAGTGAGTTCATGGAATGACTTGATGTTGTTGTGCATAATCTTCCTCCCTATAAAATAACACAGTAATCGAGTAGAACAATGCTTAAAGTAACTTCCCACTTAAGAAGCGGTAGGGTTACTTTTTTGCGGGGGGAGGGACTCCGGCAAAGCAAGTGAACATTCCCCAGGGAGGATTAATACAGATATCCAACCTGAAGTGTCATTCAAAAGGGAACAATCACCTTTTCTCTTTCTTTGCCAGCCAGATAACATGGGACACCCAACCCCTTCTCTCAGACTGACAGACCTCTCAGGGAAGGGGACAAGAGAACTGGCAGCTAGTTTCTGCA…
	XCD228c	XCD228c.m.Slc47a1.sp1	TATATCAGAATTGAATAATGNGG					XCD228c rAAV donor	GTCTTGTATGAACCTAATGGTGGACGGGAACTTCTGGACAGACCATGTCAGTGTAAAGAGATTTCAGAGGGCAGAGCTCATTGCAAGTCAGGTGGAGGAGTGGGTCGGTGTGACTTGGCAATTTTGATGGATTTGTTATGTTTTTCTCTACAGTGCCTTATCTGAAACAAATAAAAACGACTTGAAGGAACATTAATGGTCATTTAAAGGGAAAGCAGACCTTCCCCTGCAGCATCGCCCTAAGATGCTTGCTTGCTTGCTTCCTTCCTTCCTATCTTCTTATCTGTATGTCTTTCTTCCTTTCTTCCTTTCTTCCTTCCTTCCTTTCTTTCTTTCTTTCTTTCTTTCTTTCTTTCTTTCTTTCTTTCCTTCTTTCTGTCTGTCTGTCTGTCTGTCTTC…
	XCD323a	XCD323a.m.Cd5.sp1	AGTGGCTCAGAGACTGTAAANGG					XCD323a rAAV donor	CAGTGTCTTTCCATCGAAGCCACACAGCAACTGTGCGGTCCCAAGTTGAGAACCCAACAGCCTCTCATGTGGACAATGAATACAGCCAGCCTCCCAGGAACTCTCACCTGTCTGCTTATCCAGGTGAGGGGGGGGGGGGCTGTTGGGCAGCCGGCCTGGTGGGAGAGAGGGCACATGCGGTGTGGAAGTGCTGACCTTGAAGTTTTTGTGCTTTTCCAAAGAGGGAAAGGGAGGCTCCAGGGGGTGGAGGATGAGACTGCCTACTTGACAGCTGGTCCCAGCAGGGTGGTGGCAGGGATGCAGCCTTCACAGGTCTCTGCTGTCCCTTTGGAGACCTTGAAACCCTCATCTAGAGAGAAGAATGCAGTTGGATGGATGCCATTAACCCCAGCCTTGCTG…
	XCD512a	XCB1202b.sp2	GAAGGCACAGTCGAGGCTGCAGG					XCD512a rAAV donor	AACCTCCCACACCTCCCCCTGAACCTGAAACATAAAATGAATGCAATTGTTGTTGTTAACTTGTTTATTGCAGCTTATAATGGTTACAAATAAAGCAATAGCATCACAAATTTCACAAATAAAGCATTTTTTTCACTGCATTCTAGTTGTGGTTTGTCCAAACTCATCAATGTATCTTATCATGTCTGGATCTGCGACTCTAGAGGATCATAATCAGCCATACCACATTTGTAGAGGTTTTACTTGCTTTAAAAAACCTCCCACACCTCCCCCTGAACCTGAAACATAAAATGAATGCAATTGTTGTTGTTAACTTGTTTATTGCAGCTTATAATGGTTACAAATAAAGCAATAGCATCACAAATTTCACAAATAAAGCATTTTTTTCACTGCATTCTA…
	XCD512d	XCD512d.m.Klra6.sp3	ACTTTGGTGGAAAGTTAATGNGG					XCD512d rAAV donor	CATTAACCCAGTCTAGTCTCAAACATCCTACATATTGAAGGTTAACCATGAACTGTGATCCATCTACCTTTATTCCCTCACAACTGGGATGATGGATTGTGTCCCACTAGGCCTGGCTGGATTTATTATTAAGGATCTCCGTTTTGAGTACATTCTTTATTCAGCTTCTACTAGTAGGGGAAAAAACAAGCAACAGTGCTTCCCTGACAATATGAGATTTGTCCAACTCCTTCTAACACCTCCACCTGAGGAGAAATCTCATTTCTGTTGATTTGTACAAGAGGATCTTAATTACCAATGATTAAATAATTACCATTTTACTTCTAGTTTTGCTATGTAGCCCATGTGTCCCAGAATGCAACAGTTCTCCAGTTTTTGTGGTAATTTGTGTGTTCTAAA…
	XCD629d	XCD629d.m.Serinc2.sp9	TTGTTGAGCCCCAAGGCACCNGG					XCD629d rAAV donor	GGGTAATAAGGTCGGGGGCGAGGATGAGTTATTGGCTTAAGAACCAAAGTCAGGGACAAGCAGGGTTAAGGTGAAGTTCATCAGTCCTCAGGGATGAGGAGCCAAAGAACTGAGTGGCACAGTCCTAAAGACAGAGTTTCTCTGTGTGACCCAGGTGAGCCTTGAACTTGAGATCCTTCTACCCTACTGCCTGAGAGGCTGGGATTGCAGGCCTGGACCGCTGACCCTAGGACTTTTGTTTTGTTTTTGTTCAGGGTCTCATATAGCTCAGGTTGACCTCACACTCATTCTGCAGCGAAGAATGATCTTGAAGTTCTGATCTTCTTGCCTCTGCCTCCCAAGTGCTGGGATTAGAGGTGTGCATCACCGTGCCTGGCTCACGGTGACAAAGTGAGGGAC…
	XCD629e	XCD629e.m.Cox6a2.sp4	GCGTGTCTGCTGAGACATCANGG					XCD629e rAAV donor	GCCAAAATAAAAGGCACATTGCATCAGCTGCCTGAAGAGGATCTCCTGCCAGTCAAGACCCACTTTAGATAGAGAAAGCCCCTAAAAATAGCCATCCATGTGCGGGCTCAACAGGTGATTGGCTCTGAGAGGGGAGGAGAGCCTCTCGACTGGGTGAAGGAGACAGAGAAGGACAGTGCCATTCCTAGCCTCCCTTTGACAATGGCTCTGCCTCTAAAGGTCCTGAGCCGGAGCATGGCCAGCGCAGCCAAAGGAGACCATGGAGGGGCAGGAGGTAAGTGGGGCCAGGCCTGACTCTGATTTAGTAGCCTAGCCGATCTGTTCTCTTTGCCCGGCTTCCCCCTCCTTCTGTCTCCTGGCTCCTCTCTCCTGATCTACCAGGCACTGATCTTTCAGACC…
	XCD62a	XCD62a.m.Trem2.sp1	TGGCAAAGGAAAGGTGCCATNGG					XCD62a rAAV donor final	CTAAGAAGCCACTGTCCTCCAATCTGGGGGAAACTGGGACCAGTGGAGATGGCAGACACCCTGGCTACAGCGTCAGGGTAATGACACCCCCCCTCAAATGAGGCTCTGCAAGGAGATAGAATAACCTAAAAGACTGTCTGGCGCCAGCTATGCAGGGCCACCCATGCCAGCCTTGCGGGAAAGCAGCTGACCTTTACTGTAGAAGCCTCCTTTCCTTCCTCCCTCCCTCACGCCCTTCTCCCTCCTTGAATCACAGCGCCTACCCTAGTCCTGACTGTTGCTCAATCCAGGAGCACAGTTCCTGTGGGCTGAGCCTGACTGGCTTGGTCATCTCTTTTCTGCACTTCAAGGGAAAAGCAAGATCTTGCACAAGGTCCCCTCCGGCTGGCTGCTGGCAAA…
	XCD62b	XCD62b.m.Fcrls.sp2	CTAGATCTTCAGAAAGTGCTNGG					XCD62b rAAV donor final	CATTTGGAAGGTGGTAGGTAGCTTGTTCAAGGTAACGGAACCAGGACTAGGCTTTATAGAGCCCATGAGATCTGCAGAGCCTTTGAGGTTGGCTTCCCCCACATACCAGCCCCAGAAATAACAAACTTCTATGTGACTGATTATCTTTGTCAGAGAATTGTAGTGTCTAGACCTCACTGAGTCTAGATAAAATTAGGACTGCACATATTCAGGACCTCTGGGAAAGTCCATGTGTAGGAAGAAGCCCCGCCCCCTTCCGGAGACGATTTGGGATGGTTTGCTGGGATGTGGGCTTCTGTGGTTCAGGCTGTCTTTCACCTTCACTCTGCCTTGCACATCTCCTTAGACAATCTGATGCATGTGTCTGCACAGCCCTTTGCTGGGTCTCTGCATCCTAAC…
	XCD630a	XCD630a.m.Klk1.vqr11	TCAGGAACCTCATGGTAACANGAG					XCD630a.Klk1 with XCD630a donor.dna	GGACCATGGTAATGTGCACCATAACTTTCATTCATTTTATTTTATTGGTTATTTGGAAACAGCACTATATATTACCCTGCTGTCTTGAAAGTCACTATGTAGACTAGGTTGGTCTACATCATAGAATACTAGAGCCTAAAATCACACAGATAAACCTGCCTCTGGCTTCAAAGTGTTGGTACTGAAGATTTGCACCACTACACCCAGCTCTCAAACCTCTCATGAAACAATAAAATCAGTAACCCAGAGTTCCAAGTCCAAAAAGGTAATAATTTTGGCATTCTCAAAAAAAAAGTATTTATATCTGCAGAGAGCCTGCAGCCCTTGTGGCTATCAACGGCAAAGAATTTCTACTAACTGCTGGTTTCTAGGGTAACCTTGGACTAGAGGTATATGACC…
	XCD68a	XCB1202b.sp2	GAAGGCACAGTCGAGGCTGCAGG					XCD68a.Hypb-ERT2	AACCTCCCACACCTCCCCCTGAACCTGAAACATAAAATGAATGCAATTGTTGTTGTTAACTTGTTTATTGCAGCTTATAATGGTTACAAATAAAGCAATAGCATCACAAATTTCACAAATAAAGCATTTTTTTCACTGCATTCTAGTTGTGGTTTGTCCAAACTCATCAATGTATCTTATCATGTCTGGATCTGCGACTCTAGAGGATCATAATCAGCCATACCACATTTGTAGAGGTTTTACTTGCTTTAAAAAACCTCCCACACCTCCCCCTGAACCTGAAACATAAAATGAATGCAATTGTTGTTGTTAACTTGTTTATTGCAGCTTATAATGGTTACAAATAAAGCAATAGCATCACAAATTTCACAAATAAAGCATTTTTTTCACTGCATTCTA…
	XCD68b	XCD68b.m.Rorc.sp3	TCATGAGAAGTAAGTGAATGNGG					XCD68b donor	GTCCACACAGAGCTGAATCATTCCCAACACTGAATTAAGCACTGCTGCTAAGAGGATGAAGATGGTAGTGTCACTATCTGTGTCCCAGACTAGCAGTCTTGTTTCCAAAGGCCTTTCTGAAGGACCAACCCATCCTACAGATCCTACAGAGGGTATTTGCCTGATGATACTGCCGCTATCGTTTCCTCAGCCCAGGATAGCATCATGTGTAGGAGGAATTTGGGTGTGGTGAGGGCAGCCTCCCGGTTGTACCACACTGGTTATGGCTGTTGACAGTCCACAGGGTCTCAGTGCCACAAGACACCACCCAAGACAGATTCCTGTTACTTACCTTTGGAACATCCCTACCCCTGATGTCACTTGGTGAAGAGGGCCTGGGGTACTCAGGAGAGGGGATTT…
	XCD84a	XCD84a.m.Myct1.sp1	AACAACGAAATCTCAGACTCNGG					XCD84a rAAV donor	CAAGCGACCCATGCTTCTTTGTAGCTTTCTGTTTGAGTAAATGGAAGTCTGGTCATTCTCTATTAATTCGAAGTATGTCAAAATTCAGCATCATTCCACGAATTAGAGTTCATATCTCTACCCTGTGATTTTTAACTGAATGTCTTTGAAATCAGGGCTATCGTTTACTGGCTGATTCTTTGTTTCAGAGGACCTTATAATGTCCTTCACCGTATCCGTGGCGATTGGGCTTGCAATCGGAGGATTTCTCTGGGCGCTGTTCGTTTTTCTGTCTCGAAGAAGAAGAGCCAGTGCACCCATTTCGCAGTGGAGTCCCACCAGGAGACCCAGGTCTTCCTACAACCACGGCCTCAACAGGACTGGGTTCTACCGCCACAGTGGCTATGAACGGCGAAGCAA…
	XCD916c	XCD916c.m.Rpl28.sp13	GTTATACTACACTGCTATGCNGG					XCD916c.mKeima_red.FLEX	GGGGAGGTCAGAGGACAATACATGGTTTTATTCCTATACTTTTAGGTGGATTCTGGAGGTCAAACTCAGGTTGCCAGCCTTGAGGGCAAGCTCCTTTTACTAAGCTTTTTTTTGTTTTTCGAGACAGGGTTTCTCTGTGTAGCCCTGACTGTCCTGGAACTCACTTTGTGGACCAGGCTGGCCTCCAACTCAGAAATCCACCTGCCTCTACCTCCCAAGTGCTGGGATTAAAGGTGTGTGCCACCACGCCCTGCTTTCACTAAACTATCTTGTTAGTCCATGACTAGCTTTGTAAACAATTTTTTGTTTTCTCAGTGTAACTCTGCCTGTCCTGGAACTGGCTCTTGTGCTGGGATTTAAGGCATATGCTGCCACTATTGAGCTTAATTTTTATCGATT…
	XCD919a	XCD919a.m.Gm38411.sp2	GTGGCAGTACTCCACTGACTNGG					XCD919a donor	GCAGGCAGCTGTCCCTTCGCTCCCAGCATTCCATTCTCCACCGTTGGCCCTCCGTGGAGCTTCACACTGTGCAACCAGTAGCACCCAGTGCTCTAGGGAGCTGAGTCTCCTAAGAGTCAGAGACAAAGATTAGGAGGAATAGCCGTTCTTAGCCCCAGGGAGACTGAAAAGTGTAGGGGTGTAGGGTGACTTTTGAGGGCCTTTGAGGCTTTGACTAGTCCTAAGTCCTTTATATGTATACATATATGTGTGTGTCTGTATAGGTGGGTGTGTGTACACGTGTGAGTGTGCATGTCTGTGGAGGATAGAGATTAAAATTTGATGTCTGCCTCAATTACCTTTTACCTTTTTGTTTTGTTTTGTTTTGTTTTGTTTTTTTGAGACAGGGTCTCCCATGGA…
	XCD919b	XCD919b.m.Gm38411.sp2	GGCAGGAGGAACAAGTTCCCNGG					XCD919b donor	CCAGATACTTCCAAGTTGCATTGCTCACTAGGGATTGTTATGAAAGAACTTGAGGGCCGATGTACACACAGAGCACAGCACAGCACAGCACAGATAGAGCTTGGGGAGTGGGCGGACTTCTCAGAGTTCACAGGTTTAAGTGCGAAGTGCCAGGTTGTGAAGTGACTGAAGAGCTATTATCCCGGGAAGAAGAAACCCTTCAGGCTTTTAATACAGATTTTAGAAGTTACATTATATGTGTGTATTGGTCTCCTTCCACCAAGTGGATCTCTAGGATTAAACTCAAGACTGTCAGACTTCGTGACAAGTACCTTGAGTCATGTCACCTAGTTTTCTTCTTTATTATCTGTCTAAGGGCGAAGGTCATGTTGAATAACAACTGTACACTCACCTTAGAGG…
	XCE110a, hs	XCB1202b.sp2	GAAGGCACAGTCGAGGCTGCAGG					XCE110a.hs.donor	GGGGGAGGAGACATCCACCTGGAAACCATTAATGGTTAATAGCTCAGTTTATAAATGGAGAAAAAGGAGAGAGGCATTCATGGGAGTGGAAAGTTAAGCTTTAGGTTGGATTCTCAATACATCTATTGTTGTAAAACTCCCTGGACTGAGAATAGGCCCAAATGTGGAACACCACCTGACGGGAGAGGTGATAGACACTGAAAATTAAGGATCAAGGCAAAGGATCAACAAAAAGTGTACTAAGGAGTTATAAAAGAACTGCAGTGTTGAGGCCCCAGCTACAGCCTCGATTTGTGGTGTATGTAACTAATCTGTCTGGTTTCATGAGTCATCAGACTTCTAAGATCAGGAAAGGGAAAATGCCAATGCTCTGTCTAGGGGTTGGATAAGCCAGTATAA…
	XCE211b, iCre	XCE211b.m.Trem2.sp3	AAACTGGTGGAGAGGTCCCANGG					XCE211b iCre-sfGFP rAAV donor	GGTGAATCTTGGTGGAATCTTACTTTAGTTTGTGGCTGAGATCTTATGAGGGGGGAGTAGATGTTCTTTACATTTCCCCAGGGAGGTGATTCTTGAAACACACCAGAGATTGGCTGTTTCCCTATCCCCTGCTGATTGGGGTAATAGACACAGTTAACCCTTGCTGAGGACCTCTGCGTATCTGGACCCTGGATTGTAGGAAACCACCTTTAGCCCCGGGATAAACTTGCTTATCACCAATAGCCCCACCTTACAGATACATGGTTTGAAGCACAGAAAAGTTACAGGCCTGAGCGCACACACAGCAAATGGGAACTCTGGCACTGGTCTGCATCCATACCTGCTGCCTTACACAATAGGGTTGTGTTCTGGTGACATGCCAGCCTCCTAAGAAGCCAC…
	XCE211b, iCre-ETR2	XCE211b.m.Trem2.sp3	AAACTGGTGGAGAGGTCCCANGG					XCE211b iCre-ERT2-sfGFP rAAV donor	GGTGAATCTTGGTGGAATCTTACTTTAGTTTGTGGCTGAGATCTTATGAGGGGGGAGTAGATGTTCTTTACATTTCCCCAGGGAGGTGATTCTTGAAACACACCAGAGATTGGCTGTTTCCCTATCCCCTGCTGATTGGGGTAATAGACACAGTTAACCCTTGCTGAGGACCTCTGCGTATCTGGACCCTGGATTGTAGGAAACCACCTTTAGCCCCGGGATAAACTTGCTTATCACCAATAGCCCCACCTTACAGATACATGGTTTGAAGCACAGAAAAGTTACAGGCCTGAGCGCACACACAGCAAATGGGAACTCTGGCACTGGTCTGCATCCATACCTGCTGCCTTACACAATAGGGTTGTGTTCTGGTGACATGCCAGCCTCCTAAGAAGCCAC…
	XCE511a	XCB1202b.sp2	GAAGGCACAGTCGAGGCTGCAGG					XCE511a rAAV donor	TAGAAAACCCCTATGTCCTTCTGTAGCTGCCTACCTTAACATACAGCCGTATATTTAGTCAAGACCTTAGTTTATGGCACTCTTTTGTTCTGTGACTGTAAAAGTTCATGTAAACGCTTGATGTATTGGCATATTCCAGGAGAATTAAGAGCTCAAGGCCAGCCTCAGCAACACAGTGAATTTGAGGTCAATCTGGGTTATGTGAGACTTTGTCTCAAAAAGTAAAATATTATGTATCTTTTTACCCAGTACATCAGGTCTTTCAGGATAACTTGACTCCACGAACTGGGTCATGGTCACTCATATTTGGCACAAAGAAAATTGCTTGTATTTTTTAAAATGAAGTTATTTTATGTTAACATATTTTAGGAATTTGACTTCCATTTTTCCATTGTCCTC…
	XCE62b	XCE62b.m.Cbfb.sp7	AGTTAAGAGATTGAGCAGTTNGG					XCE62b.FLEX_donor	CAGGTGACAAACCTCTTTGATCCTAGATCTCAGGAAACAGGCAGATCAATATGAATTTCAGACTAGCTTGGTCTCTGGTGAGTTTCAGGCTATCCAGGCCTTCAATAGTAAGACTCTGTCGGGGGGTGGTAGGGAGGAAAGAAGAAAAGAAGAAAAAGATGGGATTGCAGTACTTGCTTATCAGTTTTTGTTACTTTTCTTCCCCAGGTTGGATTTAACCTGCTAAACTCTCTGCCATTATGGAAGGCTAGCTCTCAGGAATTTCTCTTTGGTTGTGTGGATAGATAGGCTTTGTGCCTATAGCCCGTAGTCTCAGTACTGGAGAAACTGAGTGAAAAAGATTACTTAGGCCCTGGAATTTGAAAAAAGCCTGGGCAAAATAGCCAGATATGGTCTTCA…
	XCF12b	XCF12b.m.Rnf2.sp2	AGCTCATTTGTGCTCCTTGGNGG					XCF12b rAAV donor	GCTCTTATTCTTAATACTTCTGTCTTTGCAGTAATTTTTCTAGTAATTAAGGTTGAAAGGTTTGCTAATTTTTGTAAGTACATTGTTTATTGGTTTGATTTTTGTTGCTTTGTACCATGTATTATATATAGAATGTGAGTGTTCATCACCTGCCTTTGCTTATTATAGAGCAGTTAATTTCTATTTATTTTCAATAATTGGAACATACATGTTTTGTATAGTTTTTTTGGCTCCATGATTTAGGAACTTCATATACTCTACAAATGAAATGTTCGATGCATTATTCTTTTAGATACATAAAGACTTCAGGCAATGCCACTGTTGATCACTTATCCAAGTATCTGGCTGTGAGGTTAGCTTTAGAAGAACTTCGAAGCAAAGGAGAATCAAACCAGATGA…
	XCE110a, rs	XCB1202b.sp2	GAAGGCACAGTCGAGGCTGCAGG					xce110.rs.donor	TGGGGGAGGAGACATCCACCTGGAAACCATTAATGGTTAATAGCTCAGTTTATAAATGGAGAAAAAGGAGAGAGGCATTCATGGGAGTGGAAAGTTAAGCTTTAGGTTGGATTCTCAATACATCTATTGTTGTAAAACTCCCTGGACTGAGAATAGGCCCAAATGTGGAACACCACCTGACGGGAGAGGTGATAGACACTGAAAATTAAGGATCAAGGCAAAGGATCAACAAAAAGTGTACTAAGGAGTTATAAAAGAACTGCAGTGTTGAGGCCCCAGCTACAGCCTCGATTTGTGGTGTATGTAACTAATCTGTCTGGTTTCATGAGTCATCAGACTTCTAAGATCAGGAAAGGGAAAATGCCAATGCTCTGTCTAGGGGTTGGATAAGCCAGTATA…
	XCE517c	XCE517c.m.Klf2.sp2	GATAGGCTCGCTGAGCGCCANGG					XCE517c rAAV donor	AACCTCCCACACCTCCCCCTGAACCTGAAACATAAAATGAATGCAATTGTTGTTGTTAACTTGTTTATTGCAGCTTATAATGGTTACAAATAAAGCAATAGCATCACAAATTTCACAAATAAAGCATTTTTTTCACTGCATTCTAGTTGTGGTTTGTCCAAACTCATCAATGTATCTTATCATGTCTGGATCTGCGACTCTAGAGGATCATAATCAGCCATACCACATTTGTAGAGGTTTTACTTGCTTTAAAAAACCTCCCACACCTCCCCCTGAACCTGAAACATAAAATGAATGCAATTGTTGTTGTTAACTTGTTTATTGCAGCTTATAATGGTTACAAATAAAGCAATAGCATCACAAATTTCACAAATAAAGCATTTTTTTCACTGCATTCTA…
	XCE1205a	XCE1205a.m.Rorc.sp1	GAGGGGCTGTCAAAGTGATCNGG					XCE1205a rAAV donor	GGCACCTTCCTAGAAACTGTTTAGTTAAAACAAGCAGGTGATGAACATGAATTCAGCATTCATGCCAGGGACAGAAGATACATAGTGGCAAAAAGACAGATGGACTTTATCTAAGTACATGTGGGGCAGGAAGGCAGACAGACTGGATCCTTTTTTCTACAGTGTGGCAAATGCTACACAAAGGGAAGCCAACAGGACTTTTGCCCAGCAAGGGATGGGGATGATATTCTCAGAGGAGATAACACTTGAATTAGCAAAATAAGAGTTAGCAGAGCCTCACCCTCCAGATGAAGAAACAACATGAACCAAGGCAAAGGGCCATGGGAGCAAACACAATTCATTCTGGGGTAGGCAGAGCCATTGATGCCATCATTCAAGCATGTCCTTGCTCCAAGCACA…
	XCD122a	XCD122a.m.Cdh3.sp4	TGGTGGCGGTGAGGATGACTNGG					XCD122a AAV donor	GGAAGAGCAGTAGGGTGGTCTTACCCACTGAGCCATCTCACCAGCCCTATTTTTTTTCTTTAAGTTCAGTGTAGTAGTACATGTCTTTAGTCCCAGAATTTAGTAGGCAGAAGCAGGCAGATCTCTGTGAGTTCAACACCGGCCTGGCCCACAGAGCTCAGAACAGCGAGGACTACATAAGGAGACCCTGTCTCAAAAACAAACAAACAAAAAACCCACAAAGGTCTGGAGAGGTGGCTCAGCAGTTAAGAGCACTGACTGCTCTTCCAGAGGTCCTGAGTTCAATTCCCAGCAACCACATGGTGGTTCATAACCATCTGTAATTGGATCCAATGCCCTCTTCTGGTGTGTCAGAAACAGTGACAATATACTCATTATACAATAAATAAATCTTTAAAA…
	XCD117	SP52.mRosa26.g5	GAAGATGGGCGGGAGTCTTCTGG					XCD117 rAAV donor	CTGATTGGCTCTCGGGGCCCAGAAAACTGGCCCTTGCCATTGGCTCGTGTTCGTGCAAGTTGAGTCCATCCGCCGGCCAGCGGGGGCGGCGAGGAGGCGCTCCCAGGTTCCGGCCCTCCCCTCGGCCCCGCGCCGCAGAGTCTGGCCGCGCGCCCCTGCGCAACGTGGCAGGAAGCGCGCGCTGGGGGCGGGGACGGGCAGTAGGGCTGAGCGGCTGCGGGGCGGGTGCAAGCACGTTTCCGACTTGAGTTGCCTCAAGAGGGGCGTGCTGAGCCAGACCTCCATCGCGCACTCCGGGGAGTGGAGGGAAGGAGCGAGGGCTCAGTTGGGCTGTTTTGGAGGCAGGAAGCACTTGCTCTCCCAAAGTCGCTCTGAGTTGTTATCAGTAAGGGAGCTGCA…
2 gRNA/1 rAAV	XCD54cd	XCD54c.m.Igkj1.sp2	CTACCACTGTGGTGGACGTTNGG	XCD54d.m.Igkj1.sp2	GTTCGGTGCTGGGACCAAGCNGG			XCD54c_d_rAAV.donor	CAGAGCAAATGGGTTCTACAGGCCTAACAACCTATCTATAAAGCCAACTTGGTGGTAGAAAGAATCTCTTGAGCTGAATCTTGAATGACAGCTCAAGGGATAGGGAGGACAGGGTGTTCAGAAGCAGAGAAGATGCCTTGTAAATGTGGAAGGCTGTGGCAGGATTGGAAGGACTTTGGGGTGGTAGGAAGGGGATGGGAATGGGTGGTTACAAGAGAAACAAGACTGTAGTAAATAAAGCTGAAACTCAAAGCAAGCTTTCAGCATCTTTAATTGGAGACACAAACTTCAAAGGTATCATGAATGTGGTTGATCTTGGTGAAAGTTGAGCTTCACCTGTCCTAACAACAGACCAATCCATGAGTGAAAGCTTATCTTTCTCCTTTATTAATGGTTGCT…
	XCD54ef	XCD54e.m.Ighd4-1.sp1	CGGAGCACCACAGTGCTAACNGG	XCD54f.m.Ighd4-1.sp3	GGAGAGGCCATTCTTACCTGNGG			XCD54e_f_rAAV.donor	GTACCTGCCATGCCCCTGTTAGTAACTGAGTACTACAGCAGGAGCAGGTGTTCTCTAGAAAGCCTGAGACAACTCTACTTCTTCTCTCAAGAGACCACCTAATACAGGCCTGAGAGAACAGACTCTGGAAATAGATGGGACTTACGGAGCTAAGATCTAGAGCTCATCTACAGAGCAGAATCCCAGCCAAGAGAACAAAGAATACTGACTCTCTCCTGTTCCCTACTCCTAGAGTTCTAAAACACACTATAGGGAAGGGAGCCTCTAGACCTCCGTCCATTCCCCATCTTGCTCATTCCATCTTCCCATGTCCCCAGGTCTCCAAGCCACAGACACCACCTTTCCTATTCACCCACCTTTCTGTGTCCCTAGGTCCCCAGGCCATAGTCACCTCCCCCC…
	XCD613ab	XCD613a.m.Mx1.sp1	CCTCCCACATCTGTGTAAGCNGG	XCD613b.m.Mx1.sp3	AAATCTTTACGAAGGCAGTTNGG			XCD613a_b rAAV donor	CCCTGTACCTTATAAGTTCAGGAGTGATAACAGTCCTCATGAACACAGATTTTGGATCCATGGGAACAGTGTGGCTTCCTTCCATCTGTAGCTGATGGCTTATGCCCTTTCTTGGGCCAGGTTGTGTCTCCATCCATTTCCCTATCATTTCCTATCACATGCATGCGCAGGCATGTATGTCAGTGTATGAAGACTGGGATCTATATGCATTATGTATATTTTGTATATTGTGTATTACGTGTGTGTGTACCTATGTGTAGCCTATATGGAAAGGTATACATGTATTAAATTATACTATGTTTACTCACATATAACACATGGAAGGATGTGTTGTATACTTGTGTGTGTGTTTATGTGTACCACACATGGATGGGGATGTGTGTGCTCTAACATAACTGT…
	XCD628ab	XCD628a.m.Nemp1.sp1	CCGAGAATTTTGTAACAGTCNGG	XCD628b.m.Nemp1.sp4	AAACTTCATTTGGCGTGAGGNGG			XCD628a_b EGFP rAAV donor	GACTGTGAGCATTCAAGGCTCAACAGCAGCAGCTCCAGGGGTTTCACAGGTAATAAATATCTGGGGTCAGTAGGGTTTGTACTCTGGAGCACTTATTGGGTAAAGAACATGACTTTCTTGCACTTAAAAAAATATATTTGTTTAAAAAACAAGATAGGTAACAATCTATTTTTTCTTCAATATTTAAATCATTCAGGATTATTATAAGGATCCAGTGAAATAGAGCAGACAGAAGTAAAAAATGGCTCAGACTTATAGATTCTCTTTAAAAGATGCAGCCTCCATTTGAATGCATTACTGCACTTAATACTCATTTTTAAGGGTCTGTCACAGTGACAGAGTTGCCAGAACTCAGCAAACTTTTAAACAGGAGCTAGACTGTTGTGGGCAAACAATGAC…
	XCE222cd	XCE222c.m.Clec7a.sp2	GTGATATTTCATTGCTTCACNGG	XCE222d.m.Clec7a.sp6	ATGAAGAAGTATTGCAGATTNGG			XCE222c_d replacement donor	GTCCCTTGTTCTAGTTTTGAAATTTCCATCTTCGAGTATCCATGTCTTCTTCTCCTTATTTGAAAATAGTAATGCTAATATGTGCTAAAGCGTAATTCTTAGAGAGGGCGACAGAATGAGAATGCGGGTGTGCTGTGAAGTAACTAAGGCAGAATCATTCCCAGTAAATGTTTGCGCCTATCTATTTCTACTCCATGATAAACCTCCAAGAGAATCATTCGCTTTGTGTCGCTGGAGTGATGTACTTTGGATGCTCAGCTGTGATTCCTCCATCAGGCAATAAATTTCCTTGTGGAGAGCCTTCCGCCAATGCTGCCGACTCCAGGCAGTTATAGAGTATTTACTACAATGGATGGCATGAACACATGAAAGGATGTGGGGATGCAATCAGAGTTCTAA…
	XCE38aXCD628b	XCE38a.m.Nemp1.sp3	CCTACAGGTGACTAGCAGGCNGG	XCD628b.m.Nemp1.sp4	AAACTTCATTTGGCGTGAGGNGG			XCE38a rAAV donor	CCCCTCCCCTCCCCTCCTCCCTCCCCCTCCCCCAAATGTGGTAGTACATACCATTCCAGCACTTGAGAGACAATGATGGGTGGATTTCTGTGAGTTTGAGGACAGCCAGGGCTACACAAAGAAACAGTCTCAAAAAACACCAACCACCACCACCAAAGATTTAGTTTTTAATTCTATGTGTGAGGGAGTGTGCACTTGACTGCAATGCCTGTAGCATCATCCACGGAGCTGGAGTTACAGGTAGTCATGAGATGCTCAAGTGCATGCTGGGAATGAATGTGGGTCCTCTCAAGAGCACTGAGCACTCTTAACCTATGAGCCACCTCTTCAACCCCTTGTTACTTGAGTAAATAAATTTGTGATAAAAGGATAAGAATAATACATATGCGTACATGAAGA…
	XCE22bXCE211	XCE22b.m.Trem2.sp8	CTGCAGCACCGTGGTGTTGANGG	XCE211.m.Trem2.sp1	GTACGTGAGAGAATTCTGAGNGG			XCE22b.XCE211.rAAV.donor	GACCAGAGGGAAGATGTCTTAAATAGAGCCAGAGGGATTTCAAGAACAAGACACGTCTTAGCCAGCAGGATACTTGACTTGCAAGCATGAGGATCTGTGATTGGATACACAGGAAGCATGAGAAAAGCCAGTTACAGTGTCACATGCCTGTCTCCCAAGAACAGAGACACGAGAGGCAGAGACAGTCAGATCCCTAGGAGCACACAGGCCGGCTTGGTCCACGGTGTGAATTTCTGCACTGTGTTAGTTATTGTTTGGTTGCTGTGAGAAAACATCTTAACAAAAGCAACTCAGCAAAGGAAGGGTCCATTTTGGCTTGTAGCGTCGGGGATACACTCCATCCTGGAGGGGACACATGGTGGCCAGAGGCAGCTGTACATTGCATGCTCAGTCAGGAAG…
	XCD114ab	XCD114a.m.Ighg2c.sp1	AGCCAAAACAACAGCCCCATNGG	XCD114b.m.Ighg2c.sp3	GAGCTCATTTACCCAGAGACNGG			XCD114a_b donor	CCGTGTCAACAGGGATGGAGGACAAGATGTCTTCCTGAGGAATGCACCACACACTCGTATTTCCAGGGCTAGGGTAAGACAAAGAGACTTTTCTGGGTCCTGGCAACATTAGCGCTATCAAGGAGGACTCCAAAAATGCATAGAATGAGGAAGGAGGAGAAAGTTGGCTGATATTCTCAGGTTCTCATCAGGAGACTGAGCTGTGTAGCACAACTACCAGATAGTAACCAGCTAGGTCAAGGCACAAAGGCTGCGTACAAATAGAATGTGTAGGATAGGGGGTTGTTGGGGATCCTTAGGAAGCAGGGAGTAAGGTCCAAAGAGAACTAAAGTCATATTAGAACCTAAAATAGAGATTTAGGGAAAAGAGCTTGCATAAGGGTAGAAGGTATTTCTGAA…
	XCD115ab	XCD115a.m.Gzmk.sp1	GTGTAAGTATCCCATACCCCNGG	XCD115b.m.Gzmk.sp1	CAATCTCAATGTGCACGTGANGG			XCD115b rAAV donor	GATTCAAACCAAAATGGGAGGACTAAGGGGGGAGGGCACAGCTCCTGGCATCCTGATATCTACTACTCTCTGTTTTTCTTTTCTGCTGGTCTCAACGATAATTTGATTCCAGGCCCACAAGTGTCAAAATGAAATTCACAGTTTTGAGGTTTTCCTCTATTTCAGTGGCTAATTTAAAACTTTATACCTACCTGATTTTTAAATAGTAAACCTCAGAACTCATAGATTCCCAAAGGGACGAGAAGCATATACATGGACATAGGACAGAGAGAACAGAGACATAAAATAGACAGAGAGACAAATTCATATTACAGACAGAGAGGCTAAGACAAAGCGAAGCATTCATAGACAGAGGACAGACACTTACATGAGATTCTATTCTGAATAAAAGGCTATGGC…
	XCD728bc	XCD728b.m.Myct1.sp3	TCACCGTATCCGTGGCGATTNGG	XCD728c.m.Myct1.sp2	GTCCAGCAACAGCTTGCGGANGG			XCD728b_c rAAV donor	GCCCCTCCACTGAGCGGAGGGGAAGATATGTACATATATGACTTGTCTGCAGAAGGAATTCAGAACAAATCCAGGCTCTGTGAAGTGGAGCATGCTGGTGTGCAATGGAAAGTCTGTGGCGATTCGTGAGGTGGAGTTTCACTCTCACAGCACAGACAGTGAGAGACAAGAGCTGGCGCTCGAGGCGTGTGCGCATGGGTTATGTCATTATAGCGTCAGGAATCTGAGAGTCTGGGTGTTCAGGAAATATGACCATAAATCAGTCAGCCCTGCAGATGGTTCTATCACCCACACTTCCTACCTTAGATAGCGTTCAGGAAGTGGGGTTCCACAATGGCTGCAGGTGAGAGAAGTCAGTGTGACACGGCAGAGATGGTGGAAACACAGGCTCAGCGTTGC…
	XCC820ab	XCC820a.m.Kmt2c.sp5	TGGTGTAGGGAGTCGCTAGTNGG	XCC820b.m.Kmt2c.sp3	GCAAATGCATCAGCTGTGTCNGG			XCC820a_b donor-Kmt2c T4793A	GTTCTGATTTGTTCACATCTGAGTCACACCTGGAACCAGCAAACATGCCGGCACAGTTGACTTACTATGCGCTCTAGTGAGAAGCCTCTGGCAGATTCCATGAGTGGAGGACTTGATTTTCATCCCTCCTTTTCACCATAGTTTCTTCCCTGGTCAGAATTGAAAGCACAAACCCAGATTAGGGCAATAAAATGCAGATTATCTGTGAACATTGTATTTATTTGCTTTTTTAAAAGTATTTCCCCACATCTGTGTTTACTGCCACCTCTAAGATAGTATAGATTTACCAGGCACTGGTGTGGACAGTCTAAGCTGCCAAATAAGGCTTCAGTGTGTTCAACTGAACAGGTTTTTTGTCATCCCAGCCATTCAGGAGGCTGAGGCAGAAGGATCACAAAT…
	MS2730/MS2745	MS2730.m.Aicda.sp1	ACTTCTTTTGCTTCATCAGANGG	MS2745.m.Aicda.sp1	AGCTGTTGACACTAAAGCTANGG			MS2730.DD.Dre.rAAV	CAGAAGGTTAAAGGTGTCTAAGACCATGTCCAAAGCCCAGTAGGAGGATTAGGGAGATGGCTGGGCTGGAGAGATGGCTCAGTGGTTAAGAGCACTGGCTGTGTTTGCAGGGGACCAGAGTTCAATTCCCAGCAACCACATAATGGCTCACAATCATCTACAATGGGATCTGACACCCTCCTTTGACATGCAGGCATGCATGTACACAGAGCAGTCATACATAAATTATATAAATAAATACATTAAAAAATAAAAAGTAATAAAGGGTAATTACCTAGTTTGACTGTTGCAGCGAGGGGGGAGGGGAAGAGGAAAGGGAAGAGGGTGGGCAGGGAAGGATTTTAAAGTGAGCATGTCTCAGGTATCCAGAAAAGGAAGCACGACTATGCTTTCTGGTTT…
	MS2730/MS2745	MS2730.m.Aicda.sp1	ACTTCTTTTGCTTCATCAGANGG	MS2745.m.Aicda.sp1	AGCTGTTGACACTAAAGCTANGG			MS2730.dDD.Dre.BFP.rAAV	GGCTCAAACTTACAGCAACCTCCCTCCCCCAGCCTTCCCCCCACTCCCCCCCGCCACCCCCCCACCCCCCACCCCCGCACTCCCAAGTGCTGAGGTTACAGGCACAAGCAACCTAACCTGGCCCTTGCCATGTTTTATAACTTGCTTTTGGAAGACTTCTGGTTCTGTGATGCTACTGGGTTAGCGGGGAGACAGGAGGGCAGAAGGTTAAAGGTGTCTAAGACCATGTCCAAAGCCCAGTAGGAGGATTAGGGAGATGGCTGGGCTGGAGAGATGGCTCAGTGGTTAAGAGCACTGGCTGTGTTTGCAGGGGACCAGAGTTCAATTCCCAGCAACCACATAATGGCTCACAATCATCTACAATGGGATCTGACACCCTCCTTTGACATGCAGGCATGC…
	MS2742/MS2746	MS2742.m.S1pr2.sp1	CCACTGAGCCCCACCATGGGNGG	MS2746.m.S1pr2.sp1	GGGTAACACAGTGGTCTGAANGG			MS2742.DD.Dre.P2A.BFP.SV40.rAAV	TGGTATTGGATTTTGGTTTGTTTGTTGGTTTGTTTGTTTCTGAGGCAGGCTGGCCTCAGACTCACGGAGGGAGACCTGCCTGCCTGCCTCTGCATTCCCACCGCTAAGCTTCAGCACATCCTGTGTAGTCCAGACTGTCTTCTCCAGCTTGCTTCATTCTATAGCCAAGATGACCATGACCTCAATCCTGCTTCTACCTCCCAAGTGATGGGTTACAGATATGAAGTACCATGTCTCTCGTGTGTGCCCTGCTAAGGTCGGAACCCTGGGTTTCATGCATGTCAGGCAAGCTCTCTACCAAGTGAGTTACAGCCCTAGCACTCTGTTTTTTGTTTCTGAGACAGAATCTCACTATGTAGACCTCACATAGTTTAGTACACCTTTGATCCCAACACTTAG…
	XCC1214ab	XCC1214a.m.Icam1.sp3	CACGGGTTGAAGCCATTGCANGG	XCC1214b.m.Icam1.sp2	AACTGGATCTCAGGCCGCAANGG			XCC1214a_b donor	GAGGTGCAGGGCTCCACGCCACAGGACCAGACATCTTCCTTCCTTTTGGGGGAGCTGTCAAGACGCCCCAGAAGTCAAAGCAGAAAAGGGGAACCGAGGCCGCGGGGGCGGGAGCAGTCGTGAGTGGGAGAAGGGAAGTGAGGACTGCCTCTCAGGCAGGACTTTCTCACAGCGGATCTGTCCGGGCCTGCTTGGATCGCTGCTTCATCTCTAGTGCCAAGTGGGTGGAGCATGGTCCTGGGGAGAGGGGCACCTCTGAATGGATGGCGTCCCCTAACGATTCCAGGGAGCCCTTATCCCCGGCAAGGGCATGTCTGGTGGGTTAAAGAGGCTTGCAGTAGTTGGGGAAATCAGGACTTGATTTCGGATCCCTGCGAAATGCCGAGCCTCAGTTTATCC…
	XCD1027a	XCD54c.m.Igkj1.sp2	CTACCACTGTGGTGGACGTTNGG	XCD54d.m.Igkj1.sp2	GTTCGGTGCTGGGACCAAGCNGG			XCD1027a rAAV donor	CAGAGCAAATGGGTTCTACAGGCCTAACAACCTATCTATAAAGCCAACTTGGTGGTAGAAAGAATCTCTTGAGCTGAATCTTGAATGACAGCTCAAGGGATAGGGAGGACAGGGTGTTCAGAAGCAGAGAAGATGCCTTGTAAATGTGGAAGGCTGTGGCAGGATTGGAAGGACTTTGGGGTGGTAGGAAGGGGATGGGAATGGGTGGTTACAAGAGAAACAAGACTGTAGTAAATAAAGCTGAAACTCAAAGCAAGCTTTCAGCATCTTTAATTGGAGACACAAACTTCAAAGGTATCATGAATGTGGTTGATCTTGGTGAAAGTTGAGCTTCACCTGTCCTAACAACAGACCAATCCATGAGTGAAAGCTTATCTTTCTCCTTTATTAATGGTTGCT…
1 gRNA/2 rAAV	MS2337	SP52.mRosa26.g5	GAAGATGGGCGGGAGTCTTCTGG					MS2337.AAV.A	CAGCCGGAGTGCGCAGCCGCCGGCAGCCTCGCTCTGCCCACTGGGTGGGGCGGGAGGTAGGTGGGGTGAGGCGAGCTGGACGTGCGGGCGCGGTCGGCCTCTGGCGGGGCGGGGGAGGGGAGGGAGGGTCAGCGAAAGTAGCTCGCGCGCGAGCGGCCGCCCACCCTCCCCTTCCTCTGGGGGAGTCGTTTTACCCGCCGCCGGCCGGGCCTCGTCGTCTGATTGGCTCTCGGGGCCCAGAAAACTGGCCCTTGCCATTGGCTCGTGTTCGTGCAAGTTGAGTCCATCCGCCGGCCAGCGGGGGCGGCGAGGAGGCGCTCCCAGGTTCCGGCCCTCCCCTCGGCCCCGCGCCGCAGAGTCTGGCCGCGCGCCCCTGCGCAACGTGGCAGGAAGCGCGCG…	MS2337.AAV.B	CCGTCCCCTTCTCCCTCTCCAGCCTCGGGGCTGTCCGCGGGGGGACGGCTGCCTTCGGGGGGGACGGGGCAGGGCGGGGTTCGGCTTCTGGCGTGTGACCGGCGGCTCTAGAGCCTCTGCTAACCATGTTCATGCCTTCTTCTTTTTCCTACAGCTCCTGGGCAACGTGCTGGTTATTGTGCTGTCTCATCATTTTGGCAAAGAATTGATTTGATACCGCGGGCCCATAACTTCGTATAATGTATGCTATACGAAGTTATTCGCGATGAATAAATGAAAGCTTGCAGATCTGCGACTCTAGAGGATCTGCGACTCTAGAGGATCATAATCAGCCATACCACATTTGTAGAGGTTTTACTTGCTTTAAAAAACCTCCCACACCTCCCCCTGAACCTGAAA…
	XCE127b	XCE127b.m.Ly6g.sp2	AATGTGACAAGTGTCCATCCNGG					XCE127b rAAV donor1	GCAGCACACCTTTGATAGCTATGTGTTGGAGCCAGCTTGTTCTACTGAGCAAGTCCTAGGACAGCCAAAGCTACACAGAGAAACTTTGTCTAAAATTGAAAACAACAACAACAACAACAACAACAACAACAACAACAACAACAAAAACCCATGAAGCAAAACAAAACAAAAACTAGGAAGGGGTTGAGCAAGTTGCCTCTTTCCTTTGCTTTCTGAATGGAACCTGCAAGTCAATTGTGGCCCCTGCTCCTACGCTCTCTTTGTCCTCCAGCACCATGGTTCCTCCCCAACTGAGTGGTCCTCCCTCCCCAACTGCTATAAATCTGGCTTGACCAGGTCACCAACAAACCTTGCTACCTCTTAACCAATAAACATGATGGCCTGGAGGAAGTAGGTATA…	XCE127b rAAV donor2	AATTTACTGACCGTACACCAAAATTTGCCTGCATTACCGGTCGATGCAACGAGTGATGAGGTTCGCAAGAACCTGATGGACATGTTCAGGGATCGCCAGGCGTTTTCTGAGCATACCTGGAAAATGCTTCTGTCCGTTTGCCGGTCGTGGGCGGCATGGTGCAAGTTGAATAACCGGAAATGGTTTCCCGCAGAACCTGAAGATGTTCGCGATTATCTTCTATATCTTCAGGCGCGCGGTCTGGCAGTAAAAACTATCCAGCAACATTTGGGCCAGCTAAACATGCTTCATCGTCGGTCCGGGCTGCCACGACCAAGTGACAGCAATGCTGTTTCACTGGTTATGCGGCGGATCCGAAAAGAAAACGTTGATGCCGGTGAACGTGCAAAACAGGCTCTA…
2 gRNA/2 rAAV	XCD722a	XCB1202b.sp2	GAAGGCACAGTCGAGGCTGCAGG	SP52.mRosa26.g5	GAAGATGGGCGGGAGTCTTCTGG			XCD427d.CAG.LSL.bGH	GGAGGTAGGTGGGGTGAGGCGAGCTGGACGTGCGGGCGCGGTCGGCCTCTGGCGGGGCGGGGGAGGGGAGGGAGGGTCAGCGAAAGTAGCTCGCGCGCGAGCGGCCGCCCACCCTCCCCTTCCTCTGGGGGAGTCGTTTTACCCGCCGCCGGCCGGGCCTCGTCGTCTGATTGGCTCTCGGGGCCCAGAAAACTGGCCCTTGCCATTGGCTCGTGTTCGTGCAAGTTGAGTCCATCCGCCGGCCAGCGGGGGCGGCGAGGAGGCGCTCCCAGGTTCCGGCCCTCCCCTCGGCCCCGCGCCGCAGAGTCTGGCCGCGCGCCCCTGCGCAACGTGGCAGGAAGCGCGCGCTGGGGGCGGGGACGGGCAGTAGGGCTGAGCGGCTGCGGGGCGGGTGCAAGC…	XCD722a AAV donor	AACCTCCCACACCTCCCCCTGAACCTGAAACATAAAATGAATGCAATTGTTGTTGTTAACTTGTTTATTGCAGCTTATAATGGTTACAAATAAAGCAATAGCATCACAAATTTCACAAATAAAGCATTTTTTTCACTGCATTCTAGTTGTGGTTTGTCCAAACTCATCAATGTATCTTATCATGTCTGGATCTGCGACTCTAGAGGATCATAATCAGCCATACCACATTTGTAGAGGTTTTACTTGCTTTAAAAAACCTCCCACACCTCCCCCTGAACCTGAAACATAAAATGAATGCAATTGTTGTTGTTAACTTGTTTATTGCAGCTTATAATGGTTACAAATAAAGCAATAGCATCACAAATTTCACAAATAAAGCATTTTTTTCACTGCATTCTA…
	MS2750	SP52.mRosa26.g5	GAAGATGGGCGGGAGTCTTCTGG	MS2750.g1	GCCCAGAAAGCCAGCAACATTGG			MS2750.CAG.COX8.Part1.rAAV	CAGCCGGAGTGCGCAGCCGCCGGCAGCCTCGCTCTGCCCACTGGGTGGGGCGGGAGGTAGGTGGGGTGAGGCGAGCTGGACGTGCGGGCGCGGTCGGCCTCTGGCGGGGCGGGGGAGGGGAGGGAGGGTCAGCGAAAGTAGCTCGCGCGCGAGCGGCCGCCCACCCTCCCCTTCCTCTGGGGGAGTCGTTTTACCCGCCGCCGGCCGGGCCTCGTCGTCTGATTGGCTCTCGGGGCCCAGAAAACTGGCCCTTGCCATTGGCTCGTGTTCGTGCAAGTTGAGTCCATCCGCCGGCCAGCGGGGGCGGCGAGGAGGCGCTCCCAGGTTCCGGCCCTCCCCTCGGCCCCGCGCCGCAGAGTCTGGCCGCGCGCCCCTGCGCAACGTGGCAGGAAGCGCGCG…	MS2750.HyPer3.Part2.rAAV	CCTTCTCCCTCTCCAGCCTCGGGGCTGTCCGCGGGGGGACGGCTGCCTTCGGGGGGGACGGGGCAGGGCGGGGTTCGGCTTCTGGCGTGTGACCGGCGGCTCTCTCCTGGGCAACGTGCTGGTTATTGTGCTGTCTCATCATTTTGGCAAAGAATTCCTCGAGGGGCAAAGAATTCATGAGGCCGGCCACCATGTCCGTCCTGACGCCGCTGCTGCTGCGGGGCTTGACAGGCTCGGCCCGGCGGCTCCCAGTGCCGCGCGCCAAGATCCATTCGTTGGGGGATCTGTCCGTCCTGACGCCGCTGCTGCTGCGGGGCTTGACAGGCTCGGCCCGGCGGCTCCCAGTGCCGCGCGCCAAGATCCATTCGTTGGGGGATCCACCGGTCGCCACCGAGATGG…
	XCC126	SP52.mRosa26.g5	GAAGATGGGCGGGAGTCTTCTGG	XCC126.sp1RE	CAGAAAACAGAATATCATTCTGG			XCC126a.full.donor.1	GTGCGCAGCCGCCGGCAGCCTCGCTCTGCCCACTGGGTGGGGCGGGAGGTAGGTGGGGTGAGGCGAGCTGGACGTGCGGGCGCGGTCGGCCTCTGGCGGGGCGGGGGAGGGGAGGGAGGGTCAGCGAAAGTAGCTCGCGCGCGAGCGGCCGCCCACCCTCCCCTTCCTCTGGGGGAGTCGTTTTACCCGCCGCCGGCCGGGCCTCGTCGTCTGATTGGCTCTCGGGGCCCAGAAAACTGGCCCTTGCCATTGGCTCGTGTTCGTGCAAGTTGAGTCCATCCGCCGGCCAGCGGGGGCGGCGAGGAGGCGCTCCCAGGTTCCGGCCCTCCCCTCGGCCCCGCGCCGCAGAGTCTGGCCGCGCGCCCCTGCGCAACGTGGCAGGAAGCGCGCGCTGGGGGC…	XCC126a.TLR8.WT	GGGCATTTCAAGACTTATAAACTTGAAAAATCTCTATTTGGCCTGGAACTGCTATTTTAACAAAGTTTGCGAGAAAACTAACATAGAAGATGGAGTATTTGAAACGCTGACAAATTTGGAGTTGCTATCACTATCTTTCAATTCTCTTTCACACGTGCCACCCAAACTGCCAAGCTCCCTACGCAAACTTTTTCTGAGCAACACCCAGATCAAATACATTAGTGAAGAAGATTTCAAGGGATTGATAAATTTAACATTACTAGATTTAAGCGGGAACTGTCCGAGGTGCTTCAATGCCCCATTTCCATGCGTGCCTTGTGATGGTGGTGCTTCAATTAATATAGATCGTTTTGCTTTTCAAAACTTGACCCAACTTCGATACCTAAACCTCTCTAGCAC…
	XCC126	SP52.mRosa26.g5	GAAGATGGGCGGGAGTCTTCTGG	XCC126.sp1RE	CAGAAAACAGAATATCATTCTGG			XCC126a.full.donor.1	GTGCGCAGCCGCCGGCAGCCTCGCTCTGCCCACTGGGTGGGGCGGGAGGTAGGTGGGGTGAGGCGAGCTGGACGTGCGGGCGCGGTCGGCCTCTGGCGGGGCGGGGGAGGGGAGGGAGGGTCAGCGAAAGTAGCTCGCGCGCGAGCGGCCGCCCACCCTCCCCTTCCTCTGGGGGAGTCGTTTTACCCGCCGCCGGCCGGGCCTCGTCGTCTGATTGGCTCTCGGGGCCCAGAAAACTGGCCCTTGCCATTGGCTCGTGTTCGTGCAAGTTGAGTCCATCCGCCGGCCAGCGGGGGCGGCGAGGAGGCGCTCCCAGGTTCCGGCCCTCCCCTCGGCCCCGCGCCGCAGAGTCTGGCCGCGCGCCCCTGCGCAACGTGGCAGGAAGCGCGCGCTGGGGGC…	XCC126a.TLR8.P432L	GGGCATTTCAAGACTTATAAACTTGAAAAATCTCTATTTGGCCTGGAACTGCTATTTTAACAAAGTTTGCGAGAAAACTAACATAGAAGATGGAGTATTTGAAACGCTGACAAATTTGGAGTTGCTATCACTATCTTTCAATTCTCTTTCACACGTGCCACCCAAACTGCCAAGCTCCCTACGCAAACTTTTTCTGAGCAACACCCAGATCAAATACATTAGTGAAGAAGATTTCAAGGGATTGATAAATTTAACATTACTAGATTTAAGCGGGAACTGTCCGAGGTGCTTCAATGCCCCATTTCCATGCGTGCCTTGTGATGGTGGTGCTTCAATTAATATAGATCGTTTTGCTTTTCAAAACTTGACCCAACTTCGATACCTAAACCTCTCTAGCAC…
	MS2193b	XCB1202b.sp2	GAAGGCACAGTCGAGGCTGCAGG	SP52.mRosa26.g5	GAAGATGGGCGGGAGTCTTCTGG			XCD427d.CAG.LSL.bGH	GGAGGTAGGTGGGGTGAGGCGAGCTGGACGTGCGGGCGCGGTCGGCCTCTGGCGGGGCGGGGGAGGGGAGGGAGGGTCAGCGAAAGTAGCTCGCGCGCGAGCGGCCGCCCACCCTCCCCTTCCTCTGGGGGAGTCGTTTTACCCGCCGCCGGCCGGGCCTCGTCGTCTGATTGGCTCTCGGGGCCCAGAAAACTGGCCCTTGCCATTGGCTCGTGTTCGTGCAAGTTGAGTCCATCCGCCGGCCAGCGGGGGCGGCGAGGAGGCGCTCCCAGGTTCCGGCCCTCCCCTCGGCCCCGCGCCGCAGAGTCTGGCCGCGCGCCCCTGCGCAACGTGGCAGGAAGCGCGCGCTGGGGGCGGGGACGGGCAGTAGGGCTGAGCGGCTGCGGGGCGGGTGCAAGC…	MS2193b.Abat	AACCTCCCACACCTCCCCCTGAACCTGAAACATAAAATGAATGCAATTGTTGTTGTTAACTTGTTTATTGCAGCTTATAATGGTTACAAATAAAGCAATAGCATCACAAATTTCACAAATAAAGCATTTTTTTCACTGCATTCTAGTTGTGGTTTGTCCAAACTCATCAATGTATCTTATCATGTCTGGATCTGCGACTCTAGAGGATCATAATCAGCCATACCACATTTGTAGAGGTTTTACTTGCTTTAAAAAACCTCCCACACCTCCCCCTGAACCTGAAACATAAAATGAATGCAATTGTTGTTGTTAACTTGTTTATTGCAGCTTATAATGGTTACAAATAAAGCAATAGCATCACAAATTTCACAAATAAAGCATTTTTTTCACTGCATTCTA…
	XCD217a	SP52.mRosa26.g5	GAAGATGGGCGGGAGTCTTCTGG	XCB1202b.sp2	GAAGGCACAGTCGAGGCTGCAGG			XCD217a AAV donor1	GGAGTCGTTTTACCCGCCGCCGGCCGGGCCTCGTCGTCTGATTGGCTCTCGGGGCCCAGAAAACTGGCCCTTGCCATTGGCTCGTGTTCGTGCAAGTTGAGTCCATCCGCCGGCCAGCGGGGGCGGCGAGGAGGCGCTCCCAGGTTCCGGCCCTCCCCTCGGCCCCGCGCCGCAGAGTCTGGCCGCGCGCCCCTGCGCAACGTGGCAGGAAGCGCGCGCTGGGGGCGGGGACGGGCAGTAGGGCTGAGCGGCTGCGGGGCGGGTGCAAGCACGTTTCCGACTTGAGTTGCCTCAAGAGGGGCGTGCTGAGCCAGACCTCCATCGCGCACTCCGGGGAGTGGAGGGAAGGAGCGAGGGCTCAGTTGGGCTGTTTTGGAGGCAGGAAGCACTTGCTCTCCC…	XCD217a AAV donor2	CCTCCCACACCTCCCCCTGAACCTGAAACATAAAATGAATGCAATTGTTGTTGTTAACTTGTTTATTGCAGCTTATAATGGTTACAAATAAAGCAATAGCATCACAAATTTCACAAATAAAGCATTTTTTTCACTGCATTCTAGTTGTGGTTTGTCCAAACTCATCAATGTATCTTATCATGTCTGGATCTGCGACTCTAGAGGATCATAATCAGCCATACCACATTTGTAGAGGTTTTACTTGCTTTAAAAAACCTCCCACACCTCCCCCTGAACCTGAAACATAAAATGAATGCAATTGTTGTTGTTAACTTGTTTATTGCAGCTTATAATGGTTACAAATAAAGCAATAGCATCACAAATTTCACAAATAAAGCATTTTTTTCACTGCATTCTAGT…
	XCD511adonor1	SP52.mRosa26.g5	GAAGATGGGCGGGAGTCTTCTGG	XCB1202b.sp2	GAAGGCACAGTCGAGGCTGCAGG			XCD511a rAAV donor1	AACCTCCCACACCTCCCCCTGAACCTGAAACATAAAATGAATGCAATTGTTGTTGTTAACTTGTTTATTGCAGCTTATAATGGTTACAAATAAAGCAATAGCATCACAAATTTCACAAATAAAGCATTTTTTTCACTGCATTCTAGTTGTGGTTTGTCCAAACTCATCAATGTATCTTATCATGTCTGGATCTGCGACTCTAGAGGATCATAATCAGCCATACCACATTTGTAGAGGTTTTACTTGCTTTAAAAAACCTCCCACACCTCCCCCTGAACCTGAAACATAAAATGAATGCAATTGTTGTTGTTAACTTGTTTATTGCAGCTTATAATGGTTACAAATAAAGCAATAGCATCACAAATTTCACAAATAAAGCATTTTTTTCACTGCATTCTA…	XCD511a rAAV donor2	AACCTCCCACACCTCCCCCTGAACCTGAAACATAAAATGAATGCAATTGTTGTTGTTAACTTGTTTATTGCAGCTTATAATGGTTACAAATAAAGCAATAGCATCACAAATTTCACAAATAAAGCATTTTTTTCACTGCATTCTAGTTGTGGTTTGTCCAAACTCATCAATGTATCTTATCATGTCTGGATCTGCGACTCTAGAGGATCATAATCAGCCATACCACATTTGTAGAGGTTTTACTTGCTTTAAAAAACCTCCCACACCTCCCCCTGAACCTGAAACATAAAATGAATGCAATTGTTGTTGTTAACTTGTTTATTGCAGCTTATAATGGTTACAAATAAAGCAATAGCATCACAAATTTCACAAATAAAGCATTTTTTTCACTGCATTCTA…
	XCD511adonor2	SP52.mRosa26.g5	GAAGATGGGCGGGAGTCTTCTGG	XCB1202b.sp2	GAAGGCACAGTCGAGGCTGCAGG			XCD511a rAAV donor1	AACCTCCCACACCTCCCCCTGAACCTGAAACATAAAATGAATGCAATTGTTGTTGTTAACTTGTTTATTGCAGCTTATAATGGTTACAAATAAAGCAATAGCATCACAAATTTCACAAATAAAGCATTTTTTTCACTGCATTCTAGTTGTGGTTTGTCCAAACTCATCAATGTATCTTATCATGTCTGGATCTGCGACTCTAGAGGATCATAATCAGCCATACCACATTTGTAGAGGTTTTACTTGCTTTAAAAAACCTCCCACACCTCCCCCTGAACCTGAAACATAAAATGAATGCAATTGTTGTTGTTAACTTGTTTATTGCAGCTTATAATGGTTACAAATAAAGCAATAGCATCACAAATTTCACAAATAAAGCATTTTTTTCACTGCATTCTA…	XCD511a rAAV.mut donor2	AACCTCCCACACCTCCCCCTGAACCTGAAACATAAAATGAATGCAATTGTTGTTGTTAACTTGTTTATTGCAGCTTATAATGGTTACAAATAAAGCAATAGCATCACAAATTTCACAAATAAAGCATTTTTTTCACTGCATTCTAGTTGTGGTTTGTCCAAACTCATCAATGTATCTTATCATGTCTGGATCTGCGACTCTAGAGGATCATAATCAGCCATACCACATTTGTAGAGGTTTTACTTGCTTTAAAAAACCTCCCACACCTCCCCCTGAACCTGAAACATAAAATGAATGCAATTGTTGTTGTTAACTTGTTTATTGCAGCTTATAATGGTTACAAATAAAGCAATAGCATCACAAATTTCACAAATAAAGCATTTTTTTCACTGCATTCTA…
	XCD59e	SP52.mRosa26.g5	GAAGATGGGCGGGAGTCTTCTGG	YH388.AAVS1.sp7	ACCCCACAGTGGGGCCACTANGG			XCD59e rAAV donor1	CAGCCGGAGTGCGCAGCCGCCGGCAGCCTCGCTCTGCCCACTGGGTGGGGCGGGAGGTAGGTGGGGTGAGGCGAGCTGGACGTGCGGGCGCGGTCGGCCTCTGGCGGGGCGGGGGAGGGGAGGGAGGGTCAGCGAAAGTAGCTCGCGCGCGAGCGGCCGCCCACCCTCCCCTTCCTCTGGGGGAGTCGTTTTACCCGCCGCCGGCCGGGCCTCGTCGTCTGATTGGCTCTCGGGGCCCAGAAAACTGGCCCTTGCCATTGGCTCGTGTTCGTGCAAGTTGAGTCCATCCGCCGGCCAGCGGGGGCGGCGAGGAGGCGCTCCCAGGTTCCGGCCCTCCCCTCGGCCCCGCGCCGCAGAGTCTGGCCGCGCGCCCCTGCGCAACGTGGCAGGAAGCGCGCG…	XCD59e rAAV donor1	CAGCCGGAGTGCGCAGCCGCCGGCAGCCTCGCTCTGCCCACTGGGTGGGGCGGGAGGTAGGTGGGGTGAGGCGAGCTGGACGTGCGGGCGCGGTCGGCCTCTGGCGGGGCGGGGGAGGGGAGGGAGGGTCAGCGAAAGTAGCTCGCGCGCGAGCGGCCGCCCACCCTCCCCTTCCTCTGGGGGAGTCGTTTTACCCGCCGCCGGCCGGGCCTCGTCGTCTGATTGGCTCTCGGGGCCCAGAAAACTGGCCCTTGCCATTGGCTCGTGTTCGTGCAAGTTGAGTCCATCCGCCGGCCAGCGGGGGCGGCGAGGAGGCGCTCCCAGGTTCCGGCCCTCCCCTCGGCCCCGCGCCGCAGAGTCTGGCCGCGCGCCCCTGCGCAACGTGGCAGGAAGCGCGCG…
	XCD61a	SP52.mRosa26.g5	GAAGATGGGCGGGAGTCTTCTGG	XCB1202b.sp2	GAAGGCACAGTCGAGGCTGCAGG			XCD427d.CAG.LSL.bGH	GGAGGTAGGTGGGGTGAGGCGAGCTGGACGTGCGGGCGCGGTCGGCCTCTGGCGGGGCGGGGGAGGGGAGGGAGGGTCAGCGAAAGTAGCTCGCGCGCGAGCGGCCGCCCACCCTCCCCTTCCTCTGGGGGAGTCGTTTTACCCGCCGCCGGCCGGGCCTCGTCGTCTGATTGGCTCTCGGGGCCCAGAAAACTGGCCCTTGCCATTGGCTCGTGTTCGTGCAAGTTGAGTCCATCCGCCGGCCAGCGGGGGCGGCGAGGAGGCGCTCCCAGGTTCCGGCCCTCCCCTCGGCCCCGCGCCGCAGAGTCTGGCCGCGCGCCCCTGCGCAACGTGGCAGGAAGCGCGCGCTGGGGGCGGGGACGGGCAGTAGGGCTGAGCGGCTGCGGGGCGGGTGCAAGC…	XCD61a rAAV donor	AACCTCCCACACCTCCCCCTGAACCTGAAACATAAAATGAATGCAATTGTTGTTGTTAACTTGTTTATTGCAGCTTATAATGGTTACAAATAAAGCAATAGCATCACAAATTTCACAAATAAAGCATTTTTTTCACTGCATTCTAGTTGTGGTTTGTCCAAACTCATCAATGTATCTTATCATGTCTGGATCTGCGACTCTAGAGGATCATAATCAGCCATACCACATTTGTAGAGGTTTTACTTGCTTTAAAAAACCTCCCACACCTCCCCCTGAACCTGAAACATAAAATGAATGCAATTGTTGTTGTTAACTTGTTTATTGCAGCTTATAATGGTTACAAATAAAGCAATAGCATCACAAATTTCACAAATAAAGCATTTTTTTCACTGCATTCTA…
	XCC825a	SP52.mRosa26.g5	GAAGATGGGCGGGAGTCTTCTGG	XCB1202b.sp2	GAAGGCACAGTCGAGGCTGCAGG			XCD427d.CAG.LSL.bGH	GGAGGTAGGTGGGGTGAGGCGAGCTGGACGTGCGGGCGCGGTCGGCCTCTGGCGGGGCGGGGGAGGGGAGGGAGGGTCAGCGAAAGTAGCTCGCGCGCGAGCGGCCGCCCACCCTCCCCTTCCTCTGGGGGAGTCGTTTTACCCGCCGCCGGCCGGGCCTCGTCGTCTGATTGGCTCTCGGGGCCCAGAAAACTGGCCCTTGCCATTGGCTCGTGTTCGTGCAAGTTGAGTCCATCCGCCGGCCAGCGGGGGCGGCGAGGAGGCGCTCCCAGGTTCCGGCCCTCCCCTCGGCCCCGCGCCGCAGAGTCTGGCCGCGCGCCCCTGCGCAACGTGGCAGGAAGCGCGCGCTGGGGGCGGGGACGGGCAGTAGGGCTGAGCGGCTGCGGGGCGGGTGCAAGC…	XCC825a donor-rosa26donor_CharON_dtr	AACCTCCCACACCTCCCCCTGAACCTGAAACATAAAATGAATGCAATTGTTGTTGTTAACTTGTTTATTGCAGCTTATAATGGTTACAAATAAAGCAATAGCATCACAAATTTCACAAATAAAGCATTTTTTTCACTGCATTCTAGTTGTGGTTTGTCCAAACTCATCAATGTATCTTATCATGTCTGGATCTGCGACTCTAGAGGATCATAATCAGCCATACCACATTTGTAGAGGTTTTACTTGCTTTAAAAAACCTCCCACACCTCCCCCTGAACCTGAAACATAAAATGAATGCAATTGTTGTTGTTAACTTGTTTATTGCAGCTTATAATGGTTACAAATAAAGCAATAGCATCACAAATTTCACAAATAAAGCATTTTTTTCACTGCATTCTA…
	XCC825b	SP52.mRosa26.g5	GAAGATGGGCGGGAGTCTTCTGG	XCB1202b.sp2	GAAGGCACAGTCGAGGCTGCAGG			XCD427d.CAG.LSL.bGH	GGAGGTAGGTGGGGTGAGGCGAGCTGGACGTGCGGGCGCGGTCGGCCTCTGGCGGGGCGGGGGAGGGGAGGGAGGGTCAGCGAAAGTAGCTCGCGCGCGAGCGGCCGCCCACCCTCCCCTTCCTCTGGGGGAGTCGTTTTACCCGCCGCCGGCCGGGCCTCGTCGTCTGATTGGCTCTCGGGGCCCAGAAAACTGGCCCTTGCCATTGGCTCGTGTTCGTGCAAGTTGAGTCCATCCGCCGGCCAGCGGGGGCGGCGAGGAGGCGCTCCCAGGTTCCGGCCCTCCCCTCGGCCCCGCGCCGCAGAGTCTGGCCGCGCGCCCCTGCGCAACGTGGCAGGAAGCGCGCGCTGGGGGCGGGGACGGGCAGTAGGGCTGAGCGGCTGCGGGGCGGGTGCAAGC…	XCC825b donor-rosa26donor_CharOFF_dtr	AACCTCCCACACCTCCCCCTGAACCTGAAACATAAAATGAATGCAATTGTTGTTGTTAACTTGTTTATTGCAGCTTATAATGGTTACAAATAAAGCAATAGCATCACAAATTTCACAAATAAAGCATTTTTTTCACTGCATTCTAGTTGTGGTTTGTCCAAACTCATCAATGTATCTTATCATGTCTGGATCTGCGACTCTAGAGGATCATAATCAGCCATACCACATTTGTAGAGGTTTTACTTGCTTTAAAAAACCTCCCACACCTCCCCCTGAACCTGAAACATAAAATGAATGCAATTGTTGTTGTTAACTTGTTTATTGCAGCTTATAATGGTTACAAATAAAGCAATAGCATCACAAATTTCACAAATAAAGCATTTTTTTCACTGCATTCTA…
	XCD816a	SP52.mRosa26.g5	GAAGATGGGCGGGAGTCTTCTGG	YH388.AAVS1.sp7	ACCCCACAGTGGGGCCACTANGG			XCD425a-AAV.donor1	GGAGTCGTTTTACCCGCCGCCGGCCGGGCCTCGTCGTCTGATTGGCTCTCGGGGCCCAGAAAACTGGCCCTTGCCATTGGCTCGTGTTCGTGCAAGTTGAGTCCATCCGCCGGCCAGCGGGGGCGGCGAGGAGGCGCTCCCAGGTTCCGGCCCTCCCCTCGGCCCCGCGCCGCAGAGTCTGGCCGCGCGCCCCTGCGCAACGTGGCAGGAAGCGCGCGCTGGGGGCGGGGACGGGCAGTAGGGCTGAGCGGCTGCGGGGCGGGTGCAAGCACGTTTCCGACTTGAGTTGCCTCAAGAGGGGCGTGCTGAGCCAGACCTCCATCGCGCACTCCGGGGAGTGGAGGGAAGGAGCGAGGGCTCAGTTGGGCTGTTTTGGAGGCAGGAAGCACTTGCTCTCCC…	XCD816a rAAV donor (donor 2)	GGAGCGGCTCGGGGGGTGCGTGCGTGTGTGTGTGCGTGGGGAGCGCCGCGTGCGGCTCCGCGCTGCCCGGCGGCTGTGAGCGCTGCGGGCGCGGCGCGGGGCTTTGTGCGCTCCGCAGTGTGCGCGAGGGGAGCGCGGCCGGGGGCGGTGCCCCGCGGTGCGGGGGGGGCTGCGAGGGGAACAAAGGCTGCGTGCGGGGTGTGTGCGTGGGGGGGTGAGCAGGGGGTGTGGGCGCGTCGGTCGGGCTGCAACCCCCCCTGCACCCCCCTCCCCGAGTTGCTGAGCACGGCCCGGCTTCGGGTGCGGGGCTCCGTACGGGGCGTGGCGCGGGGCTCGCCGTGCCGGGCGGGGGGTGGCGGCAGGTGGGGGTGCCGGGCGGGGCGGGGCCGCCTCGGGCCG…
	MS2795	XCB1202b.sp2	GAAGGCACAGTCGAGGCTGCAGG	SP52.mRosa26.g5	GAAGATGGGCGGGAGTCTTCTGG			XCD427d.CAG.LSL.bGH	GGAGGTAGGTGGGGTGAGGCGAGCTGGACGTGCGGGCGCGGTCGGCCTCTGGCGGGGCGGGGGAGGGGAGGGAGGGTCAGCGAAAGTAGCTCGCGCGCGAGCGGCCGCCCACCCTCCCCTTCCTCTGGGGGAGTCGTTTTACCCGCCGCCGGCCGGGCCTCGTCGTCTGATTGGCTCTCGGGGCCCAGAAAACTGGCCCTTGCCATTGGCTCGTGTTCGTGCAAGTTGAGTCCATCCGCCGGCCAGCGGGGGCGGCGAGGAGGCGCTCCCAGGTTCCGGCCCTCCCCTCGGCCCCGCGCCGCAGAGTCTGGCCGCGCGCCCCTGCGCAACGTGGCAGGAAGCGCGCGCTGGGGGCGGGGACGGGCAGTAGGGCTGAGCGGCTGCGGGGCGGGTGCAAGC…	MS2795.insert.dna	CCGCGGCAGGCCCTCCGAGCGTGGTGGAGCCGTTCTGTGAGACAGCCGGGTACGAGTCGTGACGCTGGAAGGGGCAAGCGGGTGGTGGGCAGGAATGCGGTCCGCCCTGCAGCAACCGGAGGGGGAGGGAGAAGGGAGCGGAAAAGTCTCCACCGGACGCGGCCATGGCTCGGGGGGGGGGGGGCAGCGGAGGAGCGCTTCCGGCCGACGTCTCGTCGCTGATTGGCTTCTTTTCCTCCCGCCGTGTGTGAAAACACAAATGGCGTGTTTTGGTTGGCGTAAGGCGCCTGTCAGTTAACGGCAGCCGGAGTGCGCAGCCGCCGGCAGCCTCGCTCTGCCCACTGGGTGGGGCGGGAGGTAGGTGGGGTGAGGCGAGCTGGACGTGCGGGCGCGGTCGGC…
2 gRNA/3 rAAV	XCE54a	XCE54a.m.Eif4enif1.sp4	GATGTGAACAAAGCACCCTATGG	XCB1202b.sp2	GAAGGCACAGTCGAGGCTGCAGG			XCE54a rAAV donor1	CCCACTGGTCAGGAAAGGAACACTAGTGCACTTATCCTGGGTGTCTGCTGAGCCAACAGTGGTAGTAAGGTAAGGGCAGGATGTGTCAAACTGCCAATAGAGAACTACTTACTCTTCAGGCTGAAGCTGATGGAACAGGTAACAAAGGCAAACACTAATCATGATCAGCAAGATGAAGCAGAAAGGGAACAAGGGGATATTAAATGTGTATAGACACGCTAGAGAGATGGCTCAGCAGTTAAGAGAACTAGCTGGTCTTTCAGAGGTCCTGAGATCAATTTTAGACACCCACATGGTGGCTCATGACCATCTATCTATAAATGGATCTGATTTTCATGTCTGGCAGTGTACAGAAGCTAACTGAAGAAAGGTGGAAGACCCACAAGAGTTCAAGATAAG…	XCE54a rAAV donor2	TTCTCCTCCGGGCTGTAATTAGCGCTTGGTTTAATGACGGCTTGTTTCTTTTCTGTGGCTGCGTGAAAGCCTTGAGGGGCTCCGGGAGGGCCCTTTGTGCGGGGGGAGCGGCTCGGGGGGTGCGTGCGTGTGTGTGTGCGTGGGGAGCGCCGCGTGCGGCTCCGCGCTGCCCGGCGGCTGTGAGCGCTGCGGGCGCGGCGCGGGGCTTTGTGCGCTCCGCAGTGTGCGCGAGGGGAGCGCGGCCGGGGGCGGTGCCCCGCGGTGCGGGGGGGGCTGCGAGGGGAACAAAGGCTGCGTGCGGGGTGTGTGCGTGGGGGGGTGAGCAGGGGGTGTGGGCGCGTCGGTCGGGCTGCAACCCCCCCTGCACCCCCCTCCCCGAGTTGCTGAGCACGGCCCGGC…	XCE54a rAAV donor3	GGTGGATGGTCTTCAAAGGTGAAATTCCAAAAGATCAGTGGATGAAGAAATGGTGGGAAATGAAGAGAGAAATAGTGGGGGTTGTAGAGCCTGTACCTCACGATGAGACCTACTGTGACCCCGCCTCATTGTTCCATGTTTCTAATGATTATTCATTCATCCGGTACTACACTCGGACTCTGTACCAGTTCCAATTCCAAGAAGCTTTGTGTCAAGCCGCAAAGCACGAGGGACCACTGCATAAATGTGACATATCCAATTCAACTGAAGCCGGACAGAAACTGTTCAACATGCTTAGGCTTGGGAAAAGCGAACCATGGACACTTGCTCTGGAAAACGTCGTCGGCGCCAAAAATATGAACGTACGACCTTTGCTCAACTACTTTGAGCCATTGTTTA…
3 gRNA/3 rAAV	XCC113-144 a.a. del	SP52.mRosa26.g5	GAAGATGGGCGGGAGTCTTCTGG	XCB1202b.sp2	GAAGGCACAGTCGAGGCTGCAGG	XCC113 gRNA2.sp1	GCGGTTTAAACTTAAGGGCC	XCD427d.CAG.LSL.bGH	GGAGGTAGGTGGGGTGAGGCGAGCTGGACGTGCGGGCGCGGTCGGCCTCTGGCGGGGCGGGGGAGGGGAGGGAGGGTCAGCGAAAGTAGCTCGCGCGCGAGCGGCCGCCCACCCTCCCCTTCCTCTGGGGGAGTCGTTTTACCCGCCGCCGGCCGGGCCTCGTCGTCTGATTGGCTCTCGGGGCCCAGAAAACTGGCCCTTGCCATTGGCTCGTGTTCGTGCAAGTTGAGTCCATCCGCCGGCCAGCGGGGGCGGCGAGGAGGCGCTCCCAGGTTCCGGCCCTCCCCTCGGCCCCGCGCCGCAGAGTCTGGCCGCGCGCCCCTGCGCAACGTGGCAGGAAGCGCGCGCTGGGGGCGGGGACGGGCAGTAGGGCTGAGCGGCTGCGGGGCGGGTGCAAGC…	XCC113 donor1-mPer1 1st half	AACCTCCCACACCTCCCCCTGAACCTGAAACATAAAATGAATGCAATTGTTGTTGTTAACTTGTTTATTGCAGCTTATAATGGTTACAAATAAAGCAATAGCATCACAAATTTCACAAATAAAGCATTTTTTTCACTGCATTCTAGTTGTGGTTTGTCCAAACTCATCAATGTATCTTATCATGTCTGGATCTGCGACTCTAGAGGATCATAATCAGCCATACCACATTTGTAGAGGTTTTACTTGCTTTAAAAAACCTCCCACACCTCCCCCTGAACCTGAAACATAAAATGAATGCAATTGTTGTTGTTAACTTGTTTATTGCAGCTTATAATGGTTACAAATAAAGCAATAGCATCACAAATTTCACAAATAAAGCATTTTTTTCACTGCATTCTA…	XCC113.144aa	GCTGGGCCGGTTTTGTGCACCCCTGGAGCCGCAAGGTGGCTTTCGTGTTGGGTCGCCATAAAGTGCGCACGGCACCCCTGAATGAGGACGTCTTCACTCCCCCAGCCCCCAGCCCAGCTCCGTCCCTGGACTCTGATATCCAGGAGCTCTCAGAGCAGATCCATCGATTGCTGCTGCAGCCTGTGCACAGCTCCAGCCCCACGGGGCTCTGTGGAGTTGGCCCTCTGATGTCCCCTGGTCCTCTACACAGCCCTGGCTCCTCCAGTGATAGCAATGGGGGGGACGCTGAGGGGCCTGGGCCTCCTGCTCCAGTGACTTTCCAGCAGATCTGTAAGGATGTGCATCTGGTAAAGCACCAGGGACAACAGCTCTTCATTGAATCTCGGGCCAAGCCCCCAC…
	XCC113-Wt	SP52.mRosa26.g5	GAAGATGGGCGGGAGTCTTCTGG	XCB1202b.sp2	GAAGGCACAGTCGAGGCTGCAGG	XCC113 gRNA2.sp1	GCGGTTTAAACTTAAGGGCC	XCD427d.CAG.LSL.bGH	GGAGGTAGGTGGGGTGAGGCGAGCTGGACGTGCGGGCGCGGTCGGCCTCTGGCGGGGCGGGGGAGGGGAGGGAGGGTCAGCGAAAGTAGCTCGCGCGCGAGCGGCCGCCCACCCTCCCCTTCCTCTGGGGGAGTCGTTTTACCCGCCGCCGGCCGGGCCTCGTCGTCTGATTGGCTCTCGGGGCCCAGAAAACTGGCCCTTGCCATTGGCTCGTGTTCGTGCAAGTTGAGTCCATCCGCCGGCCAGCGGGGGCGGCGAGGAGGCGCTCCCAGGTTCCGGCCCTCCCCTCGGCCCCGCGCCGCAGAGTCTGGCCGCGCGCCCCTGCGCAACGTGGCAGGAAGCGCGCGCTGGGGGCGGGGACGGGCAGTAGGGCTGAGCGGCTGCGGGGCGGGTGCAAGC…	XCC113 donor1-mPer1 1st half	AACCTCCCACACCTCCCCCTGAACCTGAAACATAAAATGAATGCAATTGTTGTTGTTAACTTGTTTATTGCAGCTTATAATGGTTACAAATAAAGCAATAGCATCACAAATTTCACAAATAAAGCATTTTTTTCACTGCATTCTAGTTGTGGTTTGTCCAAACTCATCAATGTATCTTATCATGTCTGGATCTGCGACTCTAGAGGATCATAATCAGCCATACCACATTTGTAGAGGTTTTACTTGCTTTAAAAAACCTCCCACACCTCCCCCTGAACCTGAAACATAAAATGAATGCAATTGTTGTTGTTAACTTGTTTATTGCAGCTTATAATGGTTACAAATAAAGCAATAGCATCACAAATTTCACAAATAAAGCATTTTTTTCACTGCATTCTA…	XCC113.WT	GCTGGGCCGGTTTTGTGCACCCCTGGAGCCGCAAGGTGGCTTTCGTGTTGGGTCGCCATAAAGTGCGCACGGCACCCCTGAATGAGGACGTCTTCACTCCCCCAGCCCCCAGCCCAGCTCCGTCCCTGGACTCTGATATCCAGGAGCTCTCAGAGCAGATCCATCGATTGCTGCTGCAGCCTGTGCACAGCTCCAGCCCCACGGGGCTCTGTGGAGTTGGCCCTCTGATGTCCCCTGGTCCTCTACACAGCCCTGGCTCCTCCAGTGATAGCAATGGGGGGGACGCTGAGGGGCCTGGGCCTCCTGCTCCAGTGACTTTCCAGCAGATCTGTAAGGATGTGCATCTGGTAAAGCACCAGGGACAACAGCTCTTCATTGAATCTCGGGCCAAGCCCCCAC…
	XCC113-smaller deletion	SP52.mRosa26.g5	GAAGATGGGCGGGAGTCTTCTGG	XCB1202b.sp2	GAAGGCACAGTCGAGGCTGCAGG	XCC113 gRNA2.sp1	GCGGTTTAAACTTAAGGGCC	XCD427d.CAG.LSL.bGH	GGAGGTAGGTGGGGTGAGGCGAGCTGGACGTGCGGGCGCGGTCGGCCTCTGGCGGGGCGGGGGAGGGGAGGGAGGGTCAGCGAAAGTAGCTCGCGCGCGAGCGGCCGCCCACCCTCCCCTTCCTCTGGGGGAGTCGTTTTACCCGCCGCCGGCCGGGCCTCGTCGTCTGATTGGCTCTCGGGGCCCAGAAAACTGGCCCTTGCCATTGGCTCGTGTTCGTGCAAGTTGAGTCCATCCGCCGGCCAGCGGGGGCGGCGAGGAGGCGCTCCCAGGTTCCGGCCCTCCCCTCGGCCCCGCGCCGCAGAGTCTGGCCGCGCGCCCCTGCGCAACGTGGCAGGAAGCGCGCGCTGGGGGCGGGGACGGGCAGTAGGGCTGAGCGGCTGCGGGGCGGGTGCAAGC…	XCC113 donor1-mPer1 1st half	AACCTCCCACACCTCCCCCTGAACCTGAAACATAAAATGAATGCAATTGTTGTTGTTAACTTGTTTATTGCAGCTTATAATGGTTACAAATAAAGCAATAGCATCACAAATTTCACAAATAAAGCATTTTTTTCACTGCATTCTAGTTGTGGTTTGTCCAAACTCATCAATGTATCTTATCATGTCTGGATCTGCGACTCTAGAGGATCATAATCAGCCATACCACATTTGTAGAGGTTTTACTTGCTTTAAAAAACCTCCCACACCTCCCCCTGAACCTGAAACATAAAATGAATGCAATTGTTGTTGTTAACTTGTTTATTGCAGCTTATAATGGTTACAAATAAAGCAATAGCATCACAAATTTCACAAATAAAGCATTTTTTTCACTGCATTCTA…	XCC113.smaller.del	GCTGGGCCGGTTTTGTGCACCCCTGGAGCCGCAAGGTGGCTTTCGTGTTGGGTCGCCATAAAGTGCGCACGGCACCCCTGAATGAGGACGTCTTCACTCCCCCAGCCCCCAGCCCAGCTCCGTCCCTGGACTCTGATATCCAGGAGCTCTCAGAGCAGATCCATCGATTGCTGCTGCAGCCTGTGCACAGCTCCAGCCCCACGGGGCTCTGTGGAGTTGGCCCTCTGATGTCCCCTGGTCCTCTACACAGCCCTGGCTCCTCCAGTGATAGCAATGGGGGGGACGCTGAGGGGCCTGGGCCTCCTGCTCCAGTGACTTTCCAGCAGATCTGTAAGGATGTGCATCTGGTAAAGCACCAGGGACAACAGCTCTTCATTGAATCTCGGGCCAAGCCCCCAC…
Human lines	XCB910	YH388.hAAVS1.sp7	GGGGCCACTAGGGACAGGATTGG					XCB910b.EGFP	GAGCACTTCCTTCTCGGCGCTGCACCACGTGATGTCCTCTGAGCGGATCCTCCCCGTGTCTGGGTCCTCTCCGGGCATCTCTCCTCCCTCACCCAACCCCATGCCGTCTTCACTCGCTGGGTTCCCTTTTCCTTCTCCTTCTGGGGCCTGTGCCATCTCTCGTTTCTTAGGATGGCCTTCTCCGACGGATGTCTCCCTTGCGTCCCGCCTCCCCTTCTTGTAGGCCTGCATCATCACCGTTTTTCTGGACAACCCCAAAGTACCCCGTCTCCCTGGCTTTAGCCACCTCTCCATCCTCTTGCTTTCTTTGCCTGGACACCCCGTTCTCCTGTGGATTCGGGTCACCTCTCACTCCTTTCATTTGGGCAGCTCCCCTACCCCCCTTACCTCTCTAGTCTG…
1 gRNA/ssODN	MS2030	MS2030.m.Slc38a9.sp32	GTCCTGTGCGGCCTTGTATTNGG					MS2030.Slc38m9.sp32.sense.PTO	CTTCCATTTAAAGGAATGAACTTGCATCAGTTCATTTTACAAAGACAGCACAAGCCTAATGGATCCATAACTTCGTATAATGTATGCTATACGAAGTTATACAAGGCCGCACAGGACAAAAAAATAAAAGAAAAACAAACTTACAAAATGTTTGAATCAG
	XC101918	XC101918.m.Nmnat2.sp2	ATGGTGCTCCAACACACTGCNGG					XC101918.mNmnat2.T95M.ssODN.sp2.sense.PTO	GCCTCTCTTGTCCCGGCAGGGTGGACCCATGGGAGTGCTATCAGGACACCTGGCAGACAATGTGCAGTGTGTTGGAGCACCATCGAGACCTGATGAAGGTAAGATGGGCTGTGGCTGAGG
	XC10218	XC10218.sp1	GAGAAGCTCCATGACCGCCCNGG					XC10218.mGnpat.LoxP.anti.PTO	CACTCAGTGACCACTCTGTATCAGCACCAGCCATACAAAGAAGACGGGGCTGTCCCTGGGATAACTTCGTATAGCATACATTATACGAAGTTATGGATCCCGGTCATGGAGCTTCTCTATCTGGGCCCACTGTTCACTGGCACACGCTCACCCTTCACAG
	MS2071	MS2071.mDnmt3a.sp4	CTTTGAGAATGTGGTGGCCANGG					MS2071.Dnmt3a.E752A.sp4.sense.PTO	CGCCTCCTGCATGATGCGCGGCCCAAGGAGGGAGATGATCGCCCCTTCTTCTGGCTCTTTGCCAATGTGGTCGCTATGGGCGTTAGTGACAAGAGGGACATCTCGCGATTTCTTGAGGTATAGACCGAGACCTTG
