# Supplementary material for: Efficient multi-kilobase knock-ins in mice and cell lines using CRISPR/Cas9 and rAAV donors with unbiased whole-genome characterization by LOCK-seq
Source: Nucleic Acids Res. 2026 Apr 7;54(6):gkag237. doi: 10.1093/nar/gkag237 (PMC13062780; doi:10.1093/nar/gkag237)
Supplement: gkag237_Supplemental_Files [file gkag237_supplemental_files.zip › Table S6-v2.xlsx]

## Sheet: Sheet1
Table S6 Stats for projects using two or three rAAV donors. Pink highlighted rows indicate failed projects.
Project	Number	gRNAs	AAVs	Pups	Positive	Efficiency	Insert only size (bp)	Flex	HA-L	HA-R	Target	Donor_Description	Notes
MS2337	114	2	2	59	11	18.64	5130	No	619, 600	800, 594	ROSA26	CAG.loxP.3xSV40.loxP.ACE2.bGH
XCD722a	115	2	2	43	2	4.65116	4182	No	732, 783	785, 1344	ROSA26	CAG.loxP.3xSV40.loxP.Ldhb.3xFLAG.bGH
MS2750	116	1	2	28	2	7.14286	3502	No	800	800	ROSA26	CAG.COX8.HyPer-3.bGH
XCC126	117	2	2	12	8	66.6667	4371	No	792, 802	796	ROSA26	loxP.3xSV40.loxP.TLR8wt.bGH
XCC126	118	2	2	15	4	26.6667	4371	No	792, 802	796	ROSA26	loxP.3xSV40.loxP.TLR8mut-P432L.bGH
MS2193b	119	2	2	26	4	15.3846	4583	No	732, 830	785, 769	ROSA26	CAG.loxP.3xSV40.loxP.Abat.bGH
XCE127b	120	1	2	40	7	17.5	4491	No	798, 1023	798	Ly6g	ERT2.Cre.ERT2.T2A.tdTomato.P2A
XCD217a	121	2	2	45	12	26.6667	3989	No	619, 780	800, 1023	ROSA26	PGK.loxP.3xSV40.loxP.Galc.LAMP1.Myc.bGH
XCC113-144 a.a. del	122	3	3	29	2	6.89655	6239	No	783	797	ROSA26	CAG.loxP.3xSV40.loxP.Per1(del of amino acids 1148-1291).bGH
XCD511adonor1	123	2	2	15	3	20	5776	No	732, 783	785, 797	ROSA26	S.cerevisiae HSP104 A503S cDNA
XCD59e	124	2	2	13	2	15.3846	5236	No	732, 783	785, 797	ROSA26	CAG.loxP.rEGFP.rbGH.loxP.rKCNN4.rBglobin polyA
XCD61a	125	2	2	14	3	21.4286	5382	No	732, 783	785, 797	ROSA26	CAG.loxP.3xSV40.loxP.TIM4.ELMO.EGFP.bGH
XCC113-smaller deletion	126	3	3	51	5	9.80392	6617	No	783	797	ROSA26	CAG.loxP.3xSV40.loxP.Per1(del of amino acids 824-840).bGH
XCC825a	127	2	2	19	3	15.7895	5703	No	732, 783	785, 797	ROSA26	CAG.loxP.3xSV40.loxP.gc3ai_204H.P2A.phlorina1.T2A.DTR.bGH
XCC825b	128	2	2	27	2	7.40741	5637	No	732, 783	785, 797	ROSA26	CAG.loxP.3xSV40.loxP.CaspRFP.P2A.SEP.T2A.DTR.bGH
XCC113-Wt	129	3	3	42	3	7.14	6671	No	783	797	ROSA26	CAG.loxP.3xSV40.loxP.Per1.bGH
XCE54a	130	2	3	63	2	0	9636	No	703500600	623	ROSA26	cHS4_insulator.UCOE.CAG.lox2272.3xSV30.lox2272.hACE2.P2A.mKate2.WPRE.bGH.cHS4_insulator	Donors 2-3 identified in 2/63 animals, but donor 1 was not present in any of the animals positive for donors 2-3.
XCD816a	131	2	2	75	0	0	3592	No	800800	799	ROSA26	CAG.ICAM1.bGH
MS2795	132	2	2	43	0	0	3505	No	732, 600	785, 600	ROSA26	CAG.loxP.3xSV40.loxP.LYZ.bGH
XCD511adonor2	133	2	2	27	0	0	5776	No	732, 783	785, 797	ROSA26	S.cerevisiae HSP104 WT cDNA
