# Supplementary material for: Efficient multi-kilobase knock-ins in mice and cell lines using CRISPR/Cas9 and rAAV donors with unbiased whole-genome characterization by LOCK-seq
Source: Nucleic Acids Res. 2026 Apr 7;54(6):gkag237. doi: 10.1093/nar/gkag237 (PMC13062780; doi:10.1093/nar/gkag237)
Supplement: gkag237_Supplemental_Files [file gkag237_supplemental_files.zip › Table S8.xlsx]

## Sheet: Sheet1
Table S8 Reference sequences to query for fusiong reads in Fig.S14.
Insert	Project_Number	Ref_seq	Run
InsertA	XCF18a	ATGGTGAGCAAGGGCGAGGAGGATAACATGGCCATCATCAAGGAGTTCATGCGCTTCAAGGTGCACATGGAGGGCTCCGTGAACGGCCACGAGTTCGAGATCGAGGGCGAGGGCGAGGGCCGCCCCTACGAGGGCACCCAGACCGCCAAGCTGAAGGTGACCAAGGGTGGCCCCCTGCCCTTCGCCTGGGACATCCTGTCCCCTCAGTTCATGTACGGCTCCAAGGCCTACGTGAAGCACCCCGCCGACATCCCCGACTACTTGAAGCTGTCCTTCCCCGAGGGCTTCAAGTGGGAGCGCGTGATGAACTTCGAGGACGGCGGCGTGGTGACCGTGACCCAGGACTCCTCCCTGCAGGACGGCGAGTTCATCTACAAGGTGAAGCTGCGCGGCACCAAC…	1
InsertB	JK413	CCAAAAAAGAAGAGAAAGGTAGAAGACCCCAAGGACTTTCCTTCAGAATTGCTAAGTTTTTTGAGTCATGCTGTGTTTAGTAATAGAACTCTTGCTTGCTTTGCTATTTACACCACAAAGGAAAAAGCTGCACTGCTATACAAGAAAATTATGGAAAAATATTCTGTAACCTTTATAAGTAGGCATAACAGTTATAATCATAACATACTGTTTTTTCTTACTCCACACAGGCATAGAGTGTCTGCTATTAATAACTATGCTCAAAAATTGTGTACCTTTAGCTTTTTAATTTGTAAAGGGGTTAATAAGGAATATTTGATGTATAGTGCCTTGACTAGAGATCATAATCAGCCATACCACATTTGTAGAGGTTTTACTTGCTTTAAAAAACCTCCCACA…	1
InsertA	MS2205_MS2206	AGTGGTGGTTCTTGGAGATCCTGAGGATCTGGGTCAACAACACAGGTTGATATCCACAGCCACATGTGGCTAGAAAGAGTGGTCAACCTCTTGATGTCGCAGTAGCCAAGTCCTGTCCTACCCAAGTGGGTAGATGCTGCAGCAGACATGAGTAGCCTGTCATAACTTCGTATAGCATACATTATACGAAGTTATAAAACAAGGGTGATCCTCTCCCAAGGTCATCCTAATTATCTGTTCCTTCAAGCATGCACAGTGTGGAAGGGGACAGAATCTGGGCTCTTCATGAATAACCCTAATTTCTTTGTGTATAAAGATAGGTGGTCAGGACCAATTGTGTATCCTGCATCCTGGGTGCAGGGCCTAACCACACTGTCCTCTGTCTCTGCAGCCAAGCGG…	2
InsertB	XCD68a	ATGGGCAGCAGCCTGGACGACGAGCACATCCTGAGCGCCCTGCTGCAGAGCGACGACGAGCTGGTCGGCGAGGACAGCGACAGCGAGGTGAGCGACCACGTGAGCGAGGACGACGTGCAGTCCGACACCGAGGAGGCCTTCATCGACGAGGTGCACGAGGTGCAGCCTACCAGCAGCGGCTCCGAGATCCTGGACGAGCAGAACGTGATCGAGCAGCCCGGCAGCTCCCTGGCCAGCAACAGGATCCTGACCCTGCCCCAGAGGACCATCAGGGGCAAGAACAAGCACTGCTGGTCCACCTCCAAGCCCACCAGGCGGAGCAGGGTGTCCGCCCTGAACATCGTGAGAAGCCAGAGGGGCCCCACCAGGATGTGCAGGAACATCTACGACCCCCTGCTG…	2
